# Supplementary material for: Codon Usage Bias in Autophagy-Related Gene 13 in Eukaryotes: Uncovering the Genetic Divergence by the Interplay Between Nucleotides and Codon Usages
Source: Front Cell Infect Microbiol. 2021 Nov 5;11:771010. doi: 10.3389/fcimb.2021.771010 (PMC8602353; doi:10.3389/fcimb.2021.771010)
Supplement: Supplementary file 1 [file Table_1.xls]

## Sheet: Sheet2
NCBI Reference Sequence	Species	Order
XM_015075673.2	Acinonyx jubatus	Passeriformes
XM_019802151.2	Ailuropoda melanoleuca	Carnivora
XM_019477012.1	Alligator mississippiensis	Crocodylia
XM_006026913.3	Alligator sinensis	Crocodylia
XM_033039191.1	Amblyraja radiata	Rajiformes
XM_027459354.1	Anas platyrhynchos	Anseriformes
XM_008104806.2	Anolis carolinensis	Unidentata
XM_009277519.1	Aptenodytes forsteri	Sphenisciformes
XM_030007273.1	Aquila chrysaetos chrysaetos	Accipitriformes
XM_026158427.1	Astatotilapia calliptera	Cichliformes
XM_007244908.3	Astyanax mexicanus	Characiformes
XM_032188159.1	Aythya fuligula	Anseriformes
XM_007181159.1	Balaenoptera acutorostrata	Artiodactyla
XM_010842349.1	Bison bison bison	Artiodactyla
XM_019975235.1	Bos indicus	Artiodactyla
XM_014479188.1	Bos mutus	Artiodactyla
NM_001076812.1	Bos taurus	Artiodactyla
MH231900.1	Brachionus calyciflorus	Ploima
MH231849.1	Brachionus plicatilis	Ploima
MH231825.1	Brachionus rotundiformis	Ploima
XM_006042394.2	Bubalus bubalis	Artiodactyla
XM_002755219.5	Callithrix jacchus	Primates
XM_007904813.1	Callorhinchus milii	Chimaeriformes
XM_030451893.1	Calypte anna	Saurischia
XM_010964602.1	Camelus bactrianus	Artiodactyla
XM_011000645.2	Camelus dromedarius	Artiodactyla
XM_006180878.3	Camelus ferus	Artiodactyla
XM_025452016.2	Canis lupus dingo	Carnivora
XM_005631280.3	Canis lupus familiaris	Carnivora
XM_018059144.1	Capra hircus	Artiodactyla
XM_008065353.1	Carlito syrichta	Primates
XM_020179240.1	Castor canadensis	Rodentia
XM_023563024.1	Cavia porcellus	Rodentia
XM_004436917.2	Ceratotherium simum simum	Perissodactyla
XM_012075223.1	Cercocebus atys	Primates
XM_009999551.1	Chaetura pelagica	Apodiformes
XM_007069738.2	Chelonia mydas	Testudines
XM_032775071.1	Chelonoidis abingdonii	Testudines
XM_007999997.1	Chlorocebus sabaeus	Primates
XM_008162596.2	Chrysemys picta bellii	Testudines
XM_012814863.2	Clupea harengus	Clupeiformes
XM_011963314.1	Colobus angolensis palliatus	Primates
XM_005502179.3	Columba livia	Columbiformes
XM_008639438.2	Corvus brachyrhynchos	Passeriformes
XM_010413264.3	Corvus cornix cornix	Passeriformes
XM_016965217.3	Cricetulus griseus	Rodentia
XM_019551280.1	Crocodylus porosus	Crocodylia
XM_035539651.1	Cygnus atratus	Anseriformes
XM_017038869.2	Cynoglossus semilaevis	Pleuronectiformes
NM_200433.2	Danio rerio	Cypriniformes
XM_004457913.3	Dasypus novemcinctus	Xenarthra
XM_022592086.1	Delphinapterus leucas	Artiodactyla
XM_024558696.1	Desmodus rotundus	Chiroptera
XM_013030006.1	Dipodomys ordii	Rodentia
XM_026093160.1	Dromaius	Casuariiformes
XM_004708338.1	Echinops telfairi	Afrotheria
XM_009647586.2	Egretta garzetta	Pelecaniformes
XM_006896717.1	Elephantulus edwardii	Macroscelidea
XM_022507023.1	Enhydra lutris kenyoni	Carnivora
XM_008146761.2	Eptesicus fuscus	Chiroptera
XM_014861295.1	Equus asinus	Perissodactyla
XM_003362590.4	Equus caballus	Perissodactyla
XM_008543048.1	Equus przewalskii	Perissodactyla
XM_007519074.2	Erinaceus europaeus	Eulipotyphla
XM_028794315.1	Erpetoichthys calabaricus	Polypteriformes
XM_010882146.3	Esox lucius	Esociformes
XM_028111289.1	Eumetopias jubatus	Carnivora
XM_027785144.1	Falco peregrinus	Falconiformes
XM_003993213.4	Felis catus	Carnivora
XM_010612453.2	Fukomys damarensis	Rodentia
XM_009585048.1	Fulmarus glacialis	Procellariiformes
XM_012857194.3	Fundulus heteroclitus	Cyprinodontiformes
XM_030360004.1	Gadus morhua	Gadiformes
XM_008587875.1	Galeopterus variegatus	Dermoptera
XM_015287222.2	Gallus gallus	Galliformes
XM_009821064.1	Gavia stellata	Gaviiformes
XM_019519292.1	Gavialis gangeticus	Crocodylia
XM_015407224.1	Gekko japonicus	Squamata
XM_005419437.3	Geospiza fortis	Passeriformes
XM_033927969.1	Geotrypetes seraphini	Gymnophiona
XM_030864528.1	Globicephala melas	Cetacea
XM_030559905.1	Gopherus evgoodei	Testudines
XM_004051023.2	Gorilla gorilla	Primates
XM_028778541.1	Grammomys surdaster	Rodentia
XM_009913838.1	Haliaeetus albicilla	Accipitriformes
XM_036104982.1	Halichoerus grypus	Carnivora
XM_005948717.2	Haplochromis burtoni	Cichliformes
XM_013074907.2	Heterocephalus glaber	Rodentia
XM_019878448.1	Hippocampus comes	Syngnathiformes
XM_019656387.1	Hipposideros armiger	Chiroptera
NM_001205119.2	Homo sapiens	Primates
XM_032166061.1	Hylobates moloch	Primates
XM_012948489.1	Jaculus jaculus	Rodentia
XM_027114812.1	Lagenorhynchus obliquidens	Artiodactyla
XM_018690670.1	Lates calcarifer	Carangaria
XM_005986974.2	Latimeria chalumnae	Coelacanthiformes
XM_017458738.1	Lctalurus punctatus	Siluriformes
XM_006642668.2	Lepisosteus oculatus	Semionotiformes
XM_007455771.1	Lipotes vexillifer	Artiodactyla
KY053226.1	Locusta migratoria	Orthoptera
XM_032844668.1	Lontra canadensis	Carnivora
XM_023550661.1	Loxodonta africana	Proboscidea
XM_030331004.2	Lynx canadensis	Carnivora
XM_015434804.1	Macaca fascicularis	Primates
XM_001111856.4	Macaca mulatta	Primates
XM_011724293.2	Macaca nemestrina	Primates
XM_012001383.1	Mandrillus leucophaeus	Primates
XM_017670344.1	Manis javanica	Pholidota
XM_027936396.1	Marmota flaviventris	Rodentia
XM_015477847.1	Marmota marmota marmota	Rodentia
XM_026302085.1	Mastacembelus armatus	Synbranchiformes
XM_010711352.3	Meleagris gallopavo	Galliformes
XM_005154229.3	Melopsittacus undulatus	Psittaciformes
XM_021639329.1	Meriones unguiculatus	Rodentia
XM_005064916.3	Mesocricetus auratus	Rodentia
XM_030200866.1	Microcaecilia unicolor	Gymnophiona
XM_016204038.1	Miniopterus natalensis	Chiroptera
XM_035012713.1	Mirounga leonina	Carnivora
XM_016423493.1	Monodelphis domestica	Didelphimorphia
XM_020600753.1	Monopterus albus	Synbranchiformes
XM_021185714.2	Mus caroli	Rodentia
NM_145528.3	Mus musculus	Rodentia
XM_032356870.1	Mustela erminea	Carnivora
XM_004763124.2	Mustela putorius furo	Carnivora
XM_005870789.2	Myotis brandtii	Chiroptera
XM_006772265.2	Myotis davidii	Chiroptera
XM_006091987.3	Myotis lucifugus	Chiroptera
XM_008843543.3	Nannospalax galili	Rodentia
XM_018562130.1	Nanorana parkeri	Anura
XM_024748615.1	Neophocaena asiaeorientalis	Artiodactyla
XM_009473797.1	Nipponia nippon	Pelecaniformes
XM_003278946.4	Nomascus leucogenys	Primates
XM_026671248.1	Notechis scutatus	Serpentes
XM_015952319.1	Nothobranchius furzeri	Cyprinodontiformes
XM_010775257.1	Notothenia coriiceps	Perciformes
XM_021401427.1	Numida meleagris	Galliformes
XM_004585353.2	Ochotona princeps	Lagomorpha
XM_023710564.1	Octodon degus	Rodentia
XM_004399551.2	Odobenus rosmarus	Carnivora
XM_020881797.1	Odocoileus virginianus texanus	Artiodactyla
XM_020477380.2	Oncorhynchus kisutch	Salmoniformes
XM_021606978.1	Oncorhynchus mykiss	Salmoniformes
XM_029638849.1	Oncorhynchus nerka	Salmoniformes
XM_009933063.1	Opisthocomus hoazin	Opisthocomiformes
XM_033411878.1	Orcinus orca	Artiodactyla
XM_005460641.4	Oreochromis niloticus	Cichliformes
XM_029060423.1	Ornithorhynchus anatinus	Monotremata
XM_008270363.2	Oryctolagus cuniculus	Lagomorpha
XM_011485541.2	Oryzias latipes	Beloniformes
XM_024260937.2	Oryzias melastigma	Beloniformes
XM_004016443.4	Ovis aries	Artiodactyla
XM_035327774.1	Oxyura jamaicensis	Anseriformes
XM_003815211.4	Pan paniscus	Primates
NM_001098543.1	Pan troglodytes	Primates
XM_019412322.1	Panthera pardus	Carnivora
XM_007082117.2	Panthera tigris altaica	Carnivora
XM_034417480.1	Pantherophis guttatus	Serpentes
XM_003909966.4	Papio anubis	Primates
XM_020103881.1	Paralichthys olivaceus	Pleuronectiformes
XM_023817352.1	Paramormyrops kingsleyae	Osteoglossiformes
XM_015630281.3	Parus major	Passeriformes
XM_009483448.1	Pelecanus crispus	Pelecaniformes
XM_006117292.1	Pelodiscus sinensis	Testudines
XM_028571837.1	Perca flavescens	Perciformes
XM_028878922.1	Peromyscus leucopus	Rodentia
XM_032960205.1	Petromyzon marinus	Petromyzontiformes
XM_009502065.1	Phalacrocorax carbo	Pelecaniformes
XM_021009805.1	Phascolarctos cinereus	Diprotodontia
XM_031593454.1	Phasianus colchicus	Galliformes
XM_028515469.2	Phyllostomus discolor	Chiroptera
XM_031933802.1	Piliocolobus tephrosceles	Primates
XM_028726777.1	Podarcis muralis	Unidentata
XM_015001542.1	Poecilia mexicana	Cyprinodontiformes
XM_008426579.2	Poecilia reticulata	Cyprinodontiformes
XM_020798862.1	Pogona vitticeps	Unidentata
XM_009246391.2	Pongo abelii	Primates
XM_012645173.1	Propithecus coquereli	Primates
XM_015824122.1	Protobothrops mucrosquamatus	Serpentes
XM_026707794.1	Pseudonaja textilis	Serpentes
XM_025044068.1	Pteropus alecto	Chiroptera
XM_023528749.1	Pteropus vampyrus	Chiroptera
XM_025927924.1	Puma concolor	Carnivora
XM_017709556.1	Pygocentrus nattereri	Characiformes
XM_009329723.1	Pygoscelis adeliae	Sphenisciformes
XM_007421763.3	Python bivittatus	Serpentes
NM_001271212.1	Rattus norvegicus	Rodentia
XM_032903698.1	Rattus rattus	Rodentia
XM_029582364.1	Rhinatrema bivittatum	Gymnophiona
XM_020518434.1	Rhincodon typus	Orectolobiformes
XM_033119880.1	Rhinolophus ferrumequinum	Chiroptera
XM_017861986.1	Rhinopithecus bieti	Primates
XM_010371073.2	Rhinopithecus roxellana	Primates
XM_016146716.2	Rousettus aegyptiacus	Chiroptera
XM_003920041.2	Saimiri boliviensis	Primates
XM_014175139.1	Salmo salar	Salmoniformes
XM_029721982.1	Salmo trutta	Salmoniformes
XM_024001507.1	Salvelinus alpinus	Salmoniformes
XM_031943022.1	Sarcophilus harrisii	Dasyuromorphia
XM_009102094.3	Serinus canaria	Passeriformes
XM_022769871.1	Seriola dumerili	Carangiformes
XM_004619069.1	Sorex araneus	Eulipotyphla
XM_030409994.1	Sparus aurata	Spariformes
XM_030482683.1	Strigops habroptila	Psittaciformes
XM_009684586.1	Struthio camelus australis	Struthioniformes
XM_014881851.1	Sturnus vulgaris	Passeriformes
XM_029915751.1	Suricata suricatta	Carnivora
XM_003122826.6	Sus scrofa	Artiodactyla
XM_024214890.3	Terrapene carolina triunguis	Testudines
XM_032226878.1	Thamnophis elegans	Serpentes
XM_025357210.1	Theropithecus gelada	Primates
XM_034769531.1	Trachemys scripta elegans	Testudines
XM_023741820.1	Trichechus manatus latirostris	Sirenia
XM_006157780.3	Tupaia chinensis	Scandentia
XM_033860594.1	Tursiops truncatus	Artiodactyla
XM_032993362.1	Tyto alba	Strigiformes
XM_026399080.1	Urocitellus parryii	Rodentia
XM_026512003.1	Ursus arctos horribilis	Carnivora
XM_008701019.1	Ursus maritimus	Carnivora
XM_006212291.3	Vicugna pacos	Artiodactyla
XM_027837675.1	Vombatus ursinus	Diprotodontia
XM_026004070.1	Vulpes vulpes	Carnivora
NM_001102950.1	Xenopus tropicalis	Anura
XM_032556916.1	Xiphophorus hellerii	Cyprinodontiformes
XM_005811375.2	Xiphophorus maculatus	Cyprinodontiformes
XM_027581246.2	Zalophus californianus	Carnivora
XM_035115216.1	Zootoca vivipara	Squamata
