# Supplementary material for: Codon Usage Bias in Autophagy-Related Gene 13 in Eukaryotes: Uncovering the Genetic Divergence by the Interplay Between Nucleotides and Codon Usages
Source: Front Cell Infect Microbiol. 2021 Nov 5;11:771010. doi: 10.3389/fcimb.2021.771010 (PMC8602353; doi:10.3389/fcimb.2021.771010)
Supplement: Supplementary file 2 [file Table_2.xls]

## Sheet: Sheet1
Species	UUU(F)	UUC(F)	UUA(L)	UUG(L)	CUU(L)	CUC(L)	CUA(L)	CUG(L)	AUU(I)	AUC(I)	AUA(I)	GUU(V)	GUC(V)	GUA(V)	GUG(V)	UCU(S)	UCC(S)	UCA(S)	UCG(S)	AGU(S)	AGC(S)	CCU(P)	CCC(P)	CCA(P)	CCG(P)	ACU(T)	ACC(T)	ACA(T)	ACG(T)	GCU(A)	GCC(A)	GCA(A)	GCG(A)	UAU(Y)	UAC(Y)	CAU(H)	CAC(H)	CAA(Q)	CAG(Q)	AAU(N)	AAC(N)	AAA(K)	AAG(K)	GAU(D)	GAC(D)	GAA(E)	GAG(E)	UGU(C)	UGC(C)
Acinonyx jubatus	1.6	0.4	0.38	1.15	0.77	1.28	0.26	2.17	1.13	1.25	0.63	0.82	1.03	0.51	1.64	1.33	2	1.11	0.11	0.44	1	1.8	1.1	0.6	0.5	1.46	1.46	0.78	0.29	1.8	1.3	0.8	0.1	0.86	1.14	0.77	1.23	0.43	1.57	1.18	0.82	0.78	1.22	1.09	0.91	1	1	1.78	0.22
Ailuropoda melanoleuca	1.6	0.4	0.51	1.02	0.77	1.28	0.13	2.3	1.25	1.13	0.63	0.7	1.1	0.6	1.6	1.44	1.78	1.11	0.22	0.44	1	1.5	1.4	0.9	0.2	1.24	1.62	0.95	0.19	1.7	1.2	1.1	0	0.86	1.14	0.57	1.43	0.35	1.65	1.18	0.82	0.87	1.13	0.85	1.15	1	1	1.78	0.22
Alligator mississippiensis	1.52	0.48	0.39	1.7	0.91	0.65	0.52	1.83	1.15	1.38	0.46	0.88	0.98	0.68	1.46	1.37	1.47	1.58	0	0.42	1.16	1.7	0.8	1.5	0	1.47	1.37	1.05	0.11	1.41	1.19	1.3	0.11	0.57	1.43	1.57	0.43	0.64	1.36	0.67	1.33	1	1	0.79	1.21	0.76	1.24	1.33	0.67
Alligator sinensis	1.52	0.48	0.39	1.7	0.91	0.65	0.52	1.83	1.15	1.38	0.46	0.88	0.98	0.68	1.46	1.37	1.58	1.47	0	0.53	1.05	1.56	0.88	1.56	0	1.62	1.19	1.08	0.11	1.41	1.19	1.08	0.32	0.57	1.43	1.57	0.43	0.61	1.39	0.67	1.33	1.04	0.96	0.79	1.21	0.76	1.24	1.33	0.67
Amblyraja radiata	1.52	0.48	0.38	1.13	1.13	0.63	0.38	2.38	1.36	0.95	0.68	1.21	0.36	1.33	1.09	1.03	1.55	1.34	0.21	1.34	0.52	1.74	1.03	1.23	0	1.52	1.33	1.05	0.1	1.16	0.63	1.79	0.42	0.93	1.07	1.33	0.67	0.64	1.36	0.86	1.14	0.93	1.07	1.26	0.74	1.33	0.67	1.33	0.67
Anas platyrhynchos	1.6	0.4	0.41	1.5	0.95	0.68	0.95	1.5	1.11	1.33	0.56	1.1	1	0.8	1.1	1.18	1.61	1.39	0.21	0.64	0.96	1.52	1.05	1.33	0.1	0.69	2.06	0.91	0.34	1.83	1.14	0.69	0.34	0.57	1.43	1.14	0.86	0.87	1.13	0.94	1.06	1.08	0.92	0.73	1.27	0.88	1.12	1.6	0.4
Anolis carolinensis	1.57	0.43	0.67	2.13	0.8	1.2	0.13	1.07	1.3	1.1	0.6	1.03	0.51	0.41	2.05	1.74	1.35	0.77	0.19	1.06	0.87	1.58	1.05	1.37	0	2.12	0.71	1.06	0.12	1.21	1.21	1.45	0.12	1.2	0.8	1.43	0.57	0.83	1.17	0.88	1.13	1.15	0.85	1.03	0.97	1.37	0.63	1.25	0.75
Aptenodytes forsteri	1.68	0.32	0.55	1.36	0.82	0.82	0.55	1.91	1.45	0.93	0.62	0.95	0.95	0.95	1.16	1.39	1.39	1.39	0.21	0.54	1.07	1.52	1.05	1.33	0.1	1	1.78	0.89	0.33	1.53	1.06	1.41	0	0.71	1.29	1.14	0.86	0.83	1.17	0.82	1.18	1.08	0.92	0.61	1.39	0.94	1.06	1.6	0.4
Aquila chrysaetos chrysaetos	1.56	0.44	0.51	1.53	0.89	0.77	0.51	1.79	1.33	1.22	0.44	0.9	1	1	1.1	1.39	1.39	1.39	0.21	0.54	1.07	1.82	0.82	1.36	0	1	1.89	0.89	0.22	1.49	1.03	1.26	0.23	0.8	1.2	1.29	0.71	0.96	1.04	1.06	0.94	1	1	0.61	1.39	1	1	1.6	0.4
Astatotilapia calliptera	0.96	1.04	0.57	0.79	0.79	0.68	0	3.17	0.16	2.21	0.63	1.33	1.58	0.12	0.97	1.37	0.95	0.95	1.05	0.74	0.95	1.33	1.24	0.62	0.8	0.92	1.08	1.38	0.62	1.19	1.51	0.97	0.32	0.83	1.17	1.08	0.92	0.44	1.56	1.07	0.93	0.64	1.36	0.72	1.28	0.65	1.35	0.67	1.33
Astyanax mexicanus	1.43	0.57	0.12	0.98	0.98	0.73	0.49	2.69	1.43	1.14	0.43	0.69	0.8	0.69	1.83	0.98	1.75	0.98	0.44	0.76	1.09	0.95	1.33	1.14	0.57	1.4	1.02	1.49	0.09	1.17	1.37	1.07	0.39	0.86	1.14	0.67	1.33	0.41	1.59	0.86	1.14	0.85	1.15	0.59	1.41	0.69	1.31	1.2	0.8
Aythya fuligula	1.52	0.48	0.41	1.5	0.95	0.68	0.95	1.5	1.11	1.33	0.56	1.1	0.9	0.9	1.1	1.18	1.5	1.61	0.11	0.64	0.96	1.52	1.05	1.33	0.1	0.69	2.06	1.03	0.23	1.83	1.14	0.8	0.23	0.57	1.43	1.14	0.86	0.87	1.13	0.94	1.06	1.08	0.92	0.61	1.39	0.88	1.12	1.6	0.4
Balaenoptera acutorostrata	1.52	0.48	0.38	1.15	0.77	0.89	0.51	2.3	1	1.38	0.63	0.7	1.1	0.3	1.9	1.56	2	0.89	0.11	0.44	1	1.6	1.3	1	0.1	1.14	1.81	0.86	0.19	1.7	1.3	0.9	0.1	0.92	1.08	0.92	1.08	0.35	1.65	1.06	0.94	0.7	1.3	0.85	1.15	0.97	1.03	1.82	0.18
Bison bison bison	1.52	0.48	0.46	0.81	0.92	1.04	0.23	2.54	0.91	1.7	0.39	0.78	1.07	0.49	1.66	1.39	2.14	0.43	0.43	0.32	1.29	1.21	1.58	0.93	0.28	1.03	1.85	0.62	0.51	1.57	1.48	0.78	0.17	1.08	0.92	0.77	1.23	0.16	1.84	0.93	1.07	0.58	1.42	0.65	1.35	0.94	1.06	1.45	0.55
Bos indicus	1.52	0.48	0.46	0.81	0.92	1.04	0.23	2.54	0.91	1.7	0.39	0.78	1.07	0.49	1.66	1.39	2.14	0.43	0.43	0.21	1.39	1.24	1.52	0.95	0.29	1.03	1.85	0.62	0.51	1.6	1.42	0.8	0.18	1.08	0.92	0.77	1.23	0.16	1.84	0.93	1.07	0.58	1.42	0.67	1.33	0.94	1.06	1.27	0.73
Bos mutus	1.33	0.67	0.45	1.02	0.91	1.25	0.23	2.15	0.88	1.75	0.38	0.91	1.03	0.57	1.49	1.55	2.23	0.39	0.39	0.29	1.16	1.3	1.48	0.87	0.35	1.09	1.7	0.73	0.48	1.57	1.65	0.7	0.09	0.92	1.08	0.83	1.17	0.08	1.92	0.86	1.14	0.55	1.45	0.67	1.33	0.93	1.07	0.93	1.07
Bos taurus	1.43	0.57	0.44	1.02	0.73	1.02	0.29	2.49	0.91	1.7	0.39	0.77	1.16	0.52	1.55	1.35	2.08	0.49	0.49	0.24	1.35	1.18	1.53	0.94	0.35	1.16	1.94	0.65	0.26	1.49	1.6	0.69	0.23	0.91	1.09	0.73	1.27	0.11	1.89	1	1	0.55	1.45	0.75	1.25	0.94	1.06	1.33	0.67
Brachionus calyciflorus	1.7	0.3	2.76	1.68	0.96	0.12	0.48	0	1.18	0.18	1.64	1.83	0.83	0.83	0.5	0.96	0.61	1.65	1.04	1.39	0.35	1.33	0.12	1.94	0.61	2.32	0.11	1.26	0.32	2.71	0.29	0.86	0.14	1.68	0.32	1.45	0.55	1.78	0.22	1.77	0.23	1.71	0.29	1.5	0.5	1.59	0.41	1.71	0.29
Brachionus plicatilis	1.52	0.48	0.58	2.31	1.15	0.58	0.46	0.92	1.39	0.64	0.96	1.71	0.57	0.19	1.52	0.92	1	1.5	0.92	0.75	0.92	0.82	0.71	1.76	0.71	0.35	0.47	2.59	0.59	1.2	1.07	1.07	0.67	1	1	1.78	0.22	1.23	0.77	1.29	0.71	1.54	0.46	1.1	0.9	1.19	0.81	0.8	1.2
Brachionus rotundiformis	1.48	0.52	0.65	1.83	1.04	0.52	0.91	1.04	1.11	0.56	1.33	0.91	1.45	1.27	0.36	1.11	1.11	1.2	0.83	0.92	0.83	1.16	0.26	1.94	0.65	0.94	1.18	1.53	0.35	1.08	1.54	1.23	0.15	0.84	1.16	1.45	0.55	1.23	0.77	1.29	0.71	1.45	0.55	0.96	1.04	1.03	0.97	1.2	0.8
Bubalus bubalis	1.52	0.48	0.49	0.86	0.86	0.98	0.24	2.57	0.91	1.7	0.39	0.72	1.13	0.51	1.64	1.42	2.18	0.44	0.44	0.22	1.31	1.4	1.3	0.9	0.4	1.03	1.74	0.72	0.51	1.69	1.42	0.71	0.18	1.23	0.77	0.71	1.29	0.26	1.74	0.93	1.07	0.52	1.48	0.67	1.33	0.91	1.09	1.4	0.6
Callithrix jacchus	1.52	0.48	0.63	0.88	0.88	0.88	0	2.75	1.5	0.63	0.88	0.9	1	0.5	1.6	1.67	1.89	1	0	0.56	0.89	1.4	1.2	1.3	0.1	1.33	1.42	0.98	0.27	2	1.11	0.78	0.11	1.08	0.92	1	1	0.43	1.57	1.13	0.88	0.78	1.22	1.06	0.94	1.03	0.97	1.4	0.6
Callorhinchus milii	1.2	0.8	0	0.91	0.91	0.78	0.26	3.13	0.71	1.57	0.71	0.76	1.41	0.54	1.3	1.5	1.5	0.63	0.63	0.75	1	1.37	1.26	1.16	0.21	0.63	1.89	0.95	0.53	1.28	1.28	0.8	0.64	0.73	1.27	0.67	1.33	0.52	1.48	1.07	0.93	0.36	1.64	0.84	1.16	0.76	1.24	1.6	0.4
Calypte anna	1.58	0.42	0.51	1.4	1.15	0.77	0.38	1.79	1.22	1.22	0.56	1.16	0.95	0.74	1.16	1.61	1.5	1.29	0	0.75	0.86	1.58	0.93	1.49	0	1.11	1.78	1	0.11	1.53	0.94	1.53	0	0.71	1.29	0.86	1.14	0.78	1.22	0.67	1.33	1.08	0.92	0.61	1.39	0.85	1.15	1.6	0.4
Camelus bactrianus	1.43	0.57	0.41	0.83	1.34	1.03	0.41	1.97	1.3	1.1	0.6	0.8	1.07	0.44	1.69	1.38	1.97	0.89	0.3	0.59	0.89	2.04	1.02	0.65	0.29	1.02	1.87	0.85	0.26	1.64	1.27	0.91	0.18	1.13	0.88	1	1	0.61	1.39	1	1	0.96	1.04	0.88	1.13	0.94	1.06	1.25	0.75
Camelus dromedarius	1.52	0.48	0.38	0.89	0.64	1.02	0.51	2.55	1.13	1.13	0.75	0.68	1.07	0.49	1.76	1.31	1.96	0.98	0.22	0.55	0.98	1.76	0.98	0.98	0.29	1.05	1.9	0.76	0.29	1.74	1.23	0.82	0.21	1.23	0.77	0.77	1.23	0.52	1.48	1.06	0.94	0.78	1.22	0.91	1.09	0.97	1.03	1.6	0.4
Camelus ferus	1.52	0.48	0.38	0.89	0.64	1.02	0.51	2.55	1.13	1.13	0.75	0.68	1.07	0.49	1.76	1.31	1.96	0.98	0.22	0.55	0.98	1.76	0.98	0.98	0.29	1.05	1.9	0.76	0.29	1.74	1.23	0.82	0.21	1.23	0.77	0.77	1.23	0.52	1.48	1.06	0.94	0.78	1.22	0.91	1.09	0.97	1.03	1.6	0.4
Canis lupus dingo	1.68	0.32	0.26	0.89	0.77	1.28	0.38	2.43	1.13	1.25	0.63	0.68	1.07	0.59	1.66	1.67	1.78	0.78	0.33	0.44	1	1.7	1.2	0.9	0.2	1.24	1.62	0.86	0.29	2	0.95	1.05	0	0.86	1.14	0.71	1.29	0.43	1.57	1.18	0.82	0.78	1.22	0.91	1.09	0.94	1.06	1.33	0.67
Canis lupus familiaris	1.68	0.32	0.26	0.89	0.77	1.28	0.38	2.43	1.13	1.25	0.63	0.68	1.07	0.59	1.66	1.67	1.78	0.78	0.33	0.44	1	1.6	1.3	0.9	0.2	1.24	1.62	0.86	0.29	2	0.95	1.05	0	0.86	1.14	0.71	1.29	0.43	1.57	1.18	0.82	0.78	1.22	0.91	1.09	0.94	1.06	1.33	0.67
Capra hircus	1.39	0.61	0.48	0.72	1.08	0.84	0.12	2.76	0.78	1.83	0.39	0.74	1.05	0.63	1.58	1.44	2.33	0.56	0.33	0.22	1.11	1.4	1.3	0.8	0.5	0.98	1.56	0.68	0.78	1.58	1.67	0.74	0	1.08	0.92	0.71	1.29	0.35	1.65	0.88	1.13	0.52	1.48	0.71	1.29	0.94	1.06	1.6	0.4
Carlito syrichta	1.62	0.38	0.65	1.04	0.91	0.78	0.39	2.22	1	1.38	0.63	0.95	0.95	0.48	1.62	1.47	2.38	0.57	0.11	0.57	0.91	1.71	1.05	1.24	0	1	1.9	0.8	0.3	2.05	1.13	0.82	0	0.83	1.17	0.57	1.43	0.61	1.39	0.82	1.18	0.7	1.3	0.81	1.19	1.12	0.88	1.4	0.6
Castor canadensis	1.68	0.32	0.5	0.88	1.5	0.75	0	2.38	1.04	1.38	0.58	0.8	1	0.5	1.7	1.31	2.07	0.98	0	0.55	1.09	1.74	1.03	1.23	0	1.56	1.07	0.98	0.39	2.38	0.95	0.67	0	0.92	1.08	1.13	0.88	0.55	1.45	1.13	0.88	0.91	1.09	0.75	1.25	1.18	0.82	1.78	0.22
Cavia porcellus	1.23	0.77	0.25	0.88	1	0.75	0.25	2.88	0.84	1.68	0.48	0.59	1.37	0.2	1.85	1.03	2.28	0.72	0.52	0.31	1.14	1.52	0.95	1.14	0.38	1.12	1.95	0.56	0.37	1.67	1.3	0.74	0.28	0.5	1.5	0.5	1.5	0.36	1.64	0.4	1.6	0.67	1.33	0.61	1.39	0.94	1.06	1.2	0.8
Ceratotherium simum simum	1.6	0.4	0.26	1.28	1.02	0.89	0.38	2.17	1.25	1.25	0.5	0.8	0.9	0.5	1.8	1.44	2.22	0.67	0.22	0.33	1.11	1.5	1.3	1	0.2	1.37	1.66	0.78	0.2	1.7	1.4	0.8	0.1	1	1	0.71	1.29	0.52	1.48	1.13	0.88	0.78	1.22	0.91	1.09	1.06	0.94	1.78	0.22
Cercocebus atys	1.68	0.32	0.64	0.77	1.15	0.77	0	2.68	1.32	0.72	0.96	0.78	1.07	0.39	1.76	1.64	1.85	1.09	0	0.44	0.98	1.33	1.23	1.23	0.21	1.24	1.71	0.67	0.38	1.95	0.97	0.97	0.11	1.08	0.92	1.14	0.86	0.42	1.58	1.06	0.94	0.78	1.22	1.03	0.97	1.03	0.97	1.4	0.6
Chaetura pelagica	1.68	0.32	0.53	1.33	0.93	0.8	0.4	2	1.5	1.04	0.46	1	0.9	0.8	1.3	1.5	1.5	1.07	0.32	0.43	1.18	1.71	0.95	1.24	0.1	1.08	1.73	1.08	0.11	1.45	1.09	1.45	0	0.57	1.43	1	1	0.87	1.13	0.88	1.13	1.04	0.96	0.61	1.39	0.82	1.18	1.6	0.4
Chelonia mydas	1.24	0.76	0	1.65	0.75	0.75	0.6	2.25	1.2	1.32	0.48	0.94	0.82	0.82	1.41	0.94	1.88	1.29	0.12	0.47	1.29	1.14	0.91	1.71	0.23	1.38	1.75	0.63	0.25	1.04	1.48	1.48	0	0	2	1	1	0.11	1.89	0.88	1.13	1.17	0.83	0.63	1.38	0.79	1.21	1.25	0.75
Chelonoidis abingdonii	1.36	0.64	0.13	1.7	0.65	0.91	0.39	2.22	1.33	1.22	0.44	1	0.9	0.7	1.4	1.03	1.86	1.14	0.31	0.41	1.24	1.62	0.76	1.33	0.29	1.26	1.83	0.69	0.23	1.26	1.37	1.37	0	0.43	1.57	1.29	0.71	0.18	1.82	1	1	1	1	0.63	1.38	0.71	1.29	1.33	0.67
Chlorocebus sabaeus	1.68	0.32	0.63	0.75	1.25	0.75	0	2.63	1.32	0.72	0.96	0.78	1.07	0.39	1.76	1.64	1.85	1.09	0	0.44	0.98	1.26	1.26	1.26	0.21	1.24	1.62	0.67	0.48	1.95	0.97	0.97	0.11	1.08	0.92	1.14	0.86	0.42	1.58	1.06	0.94	0.78	1.22	1.03	0.97	1.03	0.97	1.4	0.6
Chrysemys picta bellii	1.36	0.64	0.13	1.66	0.77	0.89	0.26	2.3	1.22	1.33	0.44	0.9	0.9	0.7	1.5	0.84	2	1.26	0.21	0.42	1.26	1.62	0.86	1.43	0.1	1.56	1.78	0.33	0.33	1.26	1.37	1.37	0	0.29	1.71	1.43	0.57	0.18	1.82	1.18	0.82	1	1	0.65	1.35	0.73	1.27	1.33	0.67
Clupea harengus	1.22	0.78	0.77	1.15	1.28	0.64	0.26	1.91	0.82	1.5	0.68	0.71	1.41	0.35	1.53	1.5	1.38	1.15	0.35	0.92	0.69	1.03	1.64	1.23	0.1	1.05	0.84	1.58	0.53	1.05	1.71	1.05	0.19	1.07	0.93	0.88	1.13	0.62	1.38	0.62	1.38	0.64	1.36	0.85	1.15	0.8	1.2	1.08	0.92
Colobus angolensis palliatus	1.71	0.29	0.6	0.9	1.2	0.6	0	2.7	1.2	0.6	1.2	0.78	0.89	0.33	2	1.5	2	0.88	0	0.38	1.25	1.22	1.33	1.11	0.33	1.19	1.84	0.65	0.32	2.27	1.07	0.67	0	1.08	0.92	1.08	0.92	0.3	1.7	1.2	0.8	0.93	1.07	1	1	1.07	0.93	1.56	0.44
Columba livia	1.6	0.4	0.64	1.4	1.02	0.89	0.26	1.79	1.32	1.2	0.48	1	0.9	0.9	1.2	1.39	1.39	1.29	0.32	0.64	0.96	1.49	1.02	1.49	0	0.97	1.73	0.76	0.54	1.53	1.06	1.29	0.12	0.8	1.2	1.29	0.71	0.87	1.13	0.59	1.41	1	1	0.67	1.33	0.94	1.06	1	1
Corvus brachyrhynchos	1.6	0.4	0.53	1.47	0.93	0.8	0.53	1.73	1.27	1.15	0.58	0.98	0.88	0.98	1.17	1.39	1.39	1.39	0.21	0.54	1.07	1.52	1.14	1.33	0	1	1.78	1.11	0.11	1.7	0.97	1.33	0	0.62	1.38	1.43	0.57	0.78	1.22	0.94	1.06	1.08	0.92	0.69	1.31	1.09	0.91	1.45	0.55
Corvus cornix cornix	1.6	0.4	0.53	1.47	0.93	0.8	0.53	1.73	1.27	1.15	0.58	0.98	0.88	0.98	1.17	1.39	1.39	1.39	0.21	0.54	1.07	1.52	1.14	1.33	0	1	1.78	1.11	0.11	1.7	0.97	1.33	0	0.62	1.38	1.43	0.57	0.78	1.22	0.94	1.06	1.08	0.92	0.69	1.31	1.09	0.91	1.45	0.55
Cricetulus griseus	1.64	0.36	0.52	1.17	1.3	0.78	0	2.22	1.38	1	0.63	0.78	1.22	0.78	1.22	1.78	1.67	0.78	0.33	0.44	1	1.33	1.56	0.89	0.22	1.23	1.54	1.03	0.21	2.06	1.03	0.77	0.13	0.92	1.08	0.86	1.14	0.4	1.6	1.18	0.82	0.73	1.27	0.84	1.16	1	1	1.25	0.75
Crocodylus porosus	1.52	0.48	0.41	1.77	0.68	0.82	0.55	1.77	1.27	1.38	0.35	0.86	0.95	0.76	1.43	1.29	1.5	1.61	0	0.43	1.18	1.67	0.74	1.58	0	1.95	1.08	0.86	0.11	1.41	1.19	1.19	0.22	0.57	1.43	1.57	0.43	0.73	1.27	0.74	1.26	1.12	0.88	0.79	1.21	0.85	1.15	1.33	0.67
Cygnus atratus	1.52	0.48	0.47	1.58	0.63	0.79	1.26	1.26	1.15	1.27	0.58	1.25	0.75	1	1	1.2	1.44	1.56	0.12	0.48	1.2	1.14	1.26	1.49	0.11	0.77	2.06	1.03	0.13	1.54	1.23	0.92	0.31	0.5	1.5	1.2	0.8	0.95	1.05	0.75	1.25	1.08	0.92	0.65	1.35	0.94	1.06	1.33	0.67
Cynoglossus semilaevis	1.33	0.67	0.4	1.73	0.8	0.4	0.4	2.27	0.94	1.13	0.94	1.08	1.19	0.43	1.3	1.47	1.13	1.47	0.23	1.02	0.68	1.37	1.16	1.37	0.11	1.14	0.57	1.71	0.57	1.49	1.14	1.26	0.11	0.62	1.38	1.56	0.44	0.3	1.7	1.18	0.82	1.08	0.92	0.91	1.09	1.04	0.96	1.4	0.6
Danio rerio	1.43	0.57	0.29	1.43	1.43	0.43	0.29	2.14	1	1.5	0.5	1.13	0.63	0.25	2	1.96	0.86	1.22	0.49	0.37	1.1	1.49	0.84	1.49	0.19	1.6	0.7	1.7	0	1.93	0.41	1.38	0.28	1	1	1.17	0.83	0.88	1.12	1.23	0.77	1.04	0.96	1.12	0.88	0.64	1.36	1.09	0.91
Dasypus novemcinctus	1.52	0.48	0.38	1	0.88	1	0.38	2.38	1.25	1.25	0.5	0.82	0.92	0.62	1.64	1.42	1.85	1.09	0.11	0.44	1.09	1.37	1.27	1.17	0.2	1.17	1.76	0.78	0.29	2.2	0.8	1	0	1.2	0.8	0.62	1.38	0.67	1.33	1.33	0.67	0.87	1.13	0.88	1.13	0.91	1.09	1.78	0.22
Delphinapterus leucas	1.52	0.48	0.38	1.02	0.77	0.77	0.51	2.55	1	1.38	0.63	0.82	1.03	0.31	1.85	1.56	2	0.78	0.22	0.56	0.89	1.54	1.33	1.03	0.1	1.21	1.67	0.84	0.28	1.74	1.44	0.82	0	1.08	0.92	0.92	1.08	0.35	1.65	1.06	0.94	0.7	1.3	0.85	1.15	1.03	0.97	1.64	0.36
Desmodus rotundus	1.44	0.56	0.52	1.3	0.91	1.17	0.26	1.83	0.91	1.43	0.65	0.65	0.93	0.56	1.86	1.44	2.11	0.89	0.11	0.22	1.22	1.3	1.4	0.7	0.6	1	1.73	0.73	0.55	2.05	0.97	0.76	0.22	0.71	1.29	0.8	1.2	0.43	1.57	0.88	1.13	0.78	1.22	0.81	1.19	1.09	0.91	1.56	0.44
Dipodomys ordii	1.62	0.38	0.3	1.35	1.2	0.75	0.45	1.95	1.2	1.2	0.6	0.97	0.97	0.73	1.33	1.88	1.88	0.75	0	0.5	1	1.76	1.06	1.18	0	1.58	1.09	1.09	0.24	1.42	1.16	1.03	0.39	0.91	1.09	1	1	0.44	1.56	1	1	0.86	1.14	1.1	0.9	1.29	0.71	1.5	0.5
Dromaius	1.54	0.46	0.49	1.47	0.98	0.86	0.61	1.59	1.39	0.96	0.64	1.16	0.62	0.71	1.51	1.37	1.26	1.47	0.21	0.53	1.16	1.69	0.8	1.51	0	1.08	1.62	0.97	0.32	1.26	1.16	1.58	0	0.8	1.2	1.07	0.93	0.72	1.28	1.06	0.94	1.03	0.97	0.65	1.35	1.11	0.89	1.33	0.67
Echinops telfairi	1.38	0.62	0.4	0.93	0.8	1.07	0.4	2.4	1.17	1.3	0.52	0.7	1	0.4	1.9	1.44	1.89	0.89	0.33	0.11	1.33	1.14	1.71	0.95	0.19	0.76	1.71	0.86	0.67	1.47	1.47	0.74	0.32	1	1	0.82	1.18	0.52	1.48	0.88	1.13	0.55	1.45	0.52	1.48	0.88	1.12	1.2	0.8
Egretta garzetta	1.68	0.32	0.53	1.47	0.93	0.67	0.53	1.87	1.44	1.11	0.44	0.92	1.03	0.82	1.23	1.39	1.39	1.39	0.21	0.54	1.07	1.62	0.95	1.43	0	0.91	1.94	0.91	0.23	1.49	1.03	1.37	0.11	0.71	1.29	1.29	0.71	0.96	1.04	0.82	1.18	0.92	1.08	0.67	1.33	0.94	1.06	1.2	0.8
Elephantulus edwardii	1.52	0.48	0.65	1.17	1.04	0.78	0	2.35	1.57	1.04	0.39	1.17	0.68	0.39	1.76	1.92	1.92	0.79	0	0.45	0.91	1.7	0.9	1.1	0.3	1.2	1.6	0.9	0.3	1.86	1.02	0.84	0.28	1.08	0.92	0.93	1.07	0.52	1.48	1.18	0.82	0.83	1.17	0.65	1.35	1.12	0.88	1.8	0.2
Enhydra lutris kenyoni	1.6	0.4	0.39	1.04	0.65	1.17	0.26	2.48	1.13	1.38	0.5	0.82	0.92	0.72	1.54	1.32	1.92	1.08	0.24	0.36	1.08	1.64	1.23	0.82	0.31	1.17	1.37	0.98	0.49	1.85	1.07	0.98	0.1	0.77	1.23	0.71	1.29	0.27	1.73	1.29	0.71	0.78	1.22	0.88	1.13	0.94	1.06	1.56	0.44
Eptesicus fuscus	1.44	0.56	0.64	0.89	0.89	1.15	0.13	2.3	0.96	1.2	0.84	0.92	0.82	0.41	1.85	1.67	1.67	0.78	0.44	0.44	1	1.6	1.2	0.9	0.3	1.05	1.52	0.95	0.48	1.66	1.17	1.07	0.1	1.14	0.86	1.14	0.86	0.43	1.57	0.94	1.06	0.87	1.13	0.97	1.03	1.09	0.91	1.78	0.22
Equus asinus	1.52	0.48	0.38	1.13	1	0.88	0.38	2.25	0.88	1.5	0.63	0.7	1.1	0.5	1.7	1.44	1.89	0.78	0.44	0.33	1.11	1.5	1.4	0.7	0.4	1.3	1.67	0.65	0.37	1.74	1.64	0.51	0.1	1	1	0.46	1.54	0.52	1.48	1	1	0.82	1.18	0.79	1.21	0.94	1.06	1.56	0.44
Equus caballus	1.52	0.48	0.38	1.13	1	0.88	0.38	2.25	0.91	1.43	0.65	0.6	1.2	0.5	1.7	1.44	2	0.78	0.33	0.33	1.11	1.5	1.5	0.7	0.3	1.27	1.64	0.64	0.45	1.6	1.7	0.4	0.3	1	1	0.62	1.38	0.43	1.57	1	1	0.78	1.22	0.73	1.27	0.94	1.06	1.33	0.67
Equus przewalskii	1.52	0.48	0.38	1.13	1	0.88	0.38	2.25	0.91	1.43	0.65	0.6	1.2	0.5	1.7	1.44	2	0.78	0.33	0.33	1.11	1.5	1.5	0.7	0.3	1.27	1.64	0.55	0.55	1.7	1.6	0.4	0.3	1	1	0.46	1.54	0.52	1.48	1	1	0.78	1.22	0.73	1.27	0.94	1.06	1.33	0.67
Erinaceus europaeus	1.46	0.54	0.13	1.25	1	1	0.5	2.13	0.96	1.68	0.36	0.7	0.9	0.4	2	1.11	2.11	1.22	0.11	0.11	1.33	1.79	1.16	0.84	0.21	1.3	1.5	0.9	0.3	1.5	1.3	0.9	0.3	0.92	1.08	0.57	1.43	1	1	1.11	0.89	0.7	1.3	0.75	1.25	1.03	0.97	1.78	0.22
Erpetoichthys calabaricus	1.33	0.67	0.76	0.98	1.64	0.55	0.98	1.09	1.43	1.29	0.29	0.9	0.6	1	1.5	1.15	1.15	1.73	0.23	0.58	1.15	1.37	1.05	1.47	0.11	1.27	1.36	1.27	0.09	1.26	0.8	1.71	0.23	1	1	0.67	1.33	0.62	1.38	1.63	0.38	0.89	1.11	1.06	0.94	0.87	1.13	1.82	0.18
Esox lucius	1.25	0.75	0.67	0.8	1.6	0.8	0.67	1.47	1.2	1.05	0.75	1.27	0.68	0.29	1.76	1.13	2.15	0.79	0.45	0.79	0.68	1.4	1.3	0.9	0.4	0.57	1.83	1.14	0.46	1.07	0.98	1.46	0.49	0.71	1.29	0.46	1.54	0.54	1.46	0.31	1.69	0.81	1.19	1	1	0.5	1.5	1	1
Eumetopias jubatus	1.76	0.24	0.26	0.89	0.77	1.28	0.38	2.43	1.2	1.2	0.6	0.72	1.03	0.62	1.64	1.33	1.89	1	0.33	0.44	1	1.56	1.17	0.98	0.29	1.05	1.62	0.86	0.48	1.79	1.37	0.84	0	1	1	0.71	1.29	0.33	1.67	1.22	0.78	0.78	1.22	0.94	1.06	0.91	1.09	1.78	0.22
Falco peregrinus	1.68	0.32	0.5	1.38	0.88	0.88	0.38	2	1.38	1.15	0.46	0.8	0.9	1.2	1.1	1.42	1.42	1.12	0.41	0.51	1.12	1.36	1.18	1.45	0	0.95	1.89	0.84	0.32	1.51	1.08	1.41	0	0.8	1.2	1	1	0.78	1.22	0.82	1.18	1.08	0.92	0.61	1.39	1.06	0.94	1.4	0.6
Felis catus	1.6	0.4	0.38	1.15	0.77	1.28	0.26	2.17	1.13	1.25	0.63	0.82	1.03	0.62	1.54	1.33	2	1.22	0	0.56	0.89	1.8	1.1	0.6	0.5	1.46	1.56	0.68	0.29	1.8	1.3	0.8	0.1	0.86	1.14	0.77	1.23	0.43	1.57	1.18	0.82	0.78	1.22	1.09	0.91	0.94	1.06	1.78	0.22
Fukomys damarensis	1.25	0.75	0.26	0.89	1.02	1.02	0.13	2.68	1	1.63	0.38	0.65	1.4	0.09	1.86	0.89	2.56	0.44	0.67	0.22	1.22	1.24	1.51	0.62	0.62	0.78	2.22	0.44	0.56	1.74	1.03	0.51	0.72	0.31	1.69	0.47	1.53	0.27	1.73	0.57	1.43	0.61	1.39	0.52	1.48	1.03	0.97	1.2	0.8
Fulmarus glacialis	1.76	0.24	0.53	1.47	0.8	0.93	0.53	1.73	1.44	1.11	0.44	0.92	0.92	1.03	1.13	1.5	1.29	1.39	0.21	0.43	1.18	1.46	0.98	1.46	0.1	0.86	1.84	0.76	0.54	1.53	1.06	1.29	0.12	0.71	1.29	1.14	0.86	0.87	1.13	0.94	1.06	1	1	0.61	1.39	0.94	1.06	1.4	0.6
Fundulus heteroclitus	1	1	0.59	0.35	0.47	1.18	0	3.41	0.18	2.65	0.18	0.43	2.05	0.11	1.41	0.98	1.64	0.33	1.31	0.44	1.31	0.95	1.33	0.19	1.52	0.15	2.37	0.44	1.04	1.14	1.71	0.29	0.86	0.33	1.67	0.57	1.43	0.14	1.86	0.4	1.6	0.33	1.67	0.38	1.62	0.29	1.71	0.2	1.8
Gadus morhua	0.5	1.5	0.27	1.07	0.8	1.2	0	2.67	0.24	2.4	0.36	0.7	1.04	0.17	2.09	1.35	2.57	0.37	0.73	0.37	0.61	0.34	2.4	0.34	0.91	0.63	2	0.75	0.63	0.96	1.76	0.48	0.8	0.5	1.5	0.22	1.78	0.54	1.46	0.17	1.83	0.92	1.08	0.37	1.63	0.42	1.58	0.8	1.2
Galeopterus variegatus	1.68	0.32	0.51	1.28	0.89	1.02	0.13	2.17	1.25	1.13	0.63	0.68	1.07	0.59	1.66	1.56	2.11	0.89	0	0.56	0.89	1.46	1.27	1.17	0.1	1.43	1.62	0.67	0.29	2.11	0.89	1	0	1.14	0.86	1	1	0.43	1.57	1.06	0.94	0.87	1.13	0.67	1.33	1.12	0.88	1.56	0.44
Gallus gallus	1.68	0.32	0.53	1.6	1.07	0.67	0.93	1.2	1.04	1.38	0.58	1	0.9	1	1.1	1.07	1.5	1.29	0.54	0.43	1.18	1.62	0.95	1.33	0.1	1.14	1.6	0.91	0.34	1.71	1.03	1.26	0	0.57	1.43	1.14	0.86	0.87	1.13	0.94	1.06	1.08	0.92	0.73	1.27	0.94	1.06	1.6	0.4
Gavia stellata	1.6	0.4	0.55	1.36	0.95	0.68	0.68	1.77	1.33	1.22	0.44	0.92	0.82	1.03	1.23	1.68	1.16	1.47	0.11	0.53	1.05	1.52	0.95	1.43	0.1	0.89	1.89	0.89	0.33	1.53	1.06	1.29	0.12	0.71	1.29	1.14	0.86	0.83	1.17	1.06	0.94	1.08	0.92	0.48	1.52	0.97	1.03	1.4	0.6
Gavialis gangeticus	1.52	0.48	0.41	1.64	0.82	0.68	0.55	1.91	1.15	1.5	0.35	0.76	0.95	0.67	1.62	1.29	1.5	1.61	0	0.43	1.18	1.67	0.74	1.58	0	1.73	1.3	0.86	0.11	1.41	1.19	1.19	0.22	0.57	1.43	1.57	0.43	0.64	1.36	0.67	1.33	1	1	0.79	1.21	0.76	1.24	1.33	0.67
Gekko japonicus	1.6	0.4	0.75	1.38	0.75	0.63	0.38	2.13	1.29	1.29	0.43	1.33	0.82	0.62	1.23	1.85	1.31	0.98	0.22	1.09	0.55	1.33	1.13	1.44	0.1	1.5	1.25	1	0.25	1.14	1.49	1.26	0.11	0.57	1.43	1.43	0.57	0.55	1.45	1	1	1.2	0.8	1.07	0.93	1.03	0.97	1.33	0.67
Geospiza fortis	1.68	0.32	0.53	1.33	0.93	0.8	0.53	1.87	1.32	1.08	0.6	1.07	0.98	0.88	1.07	1.5	1.5	1.18	0.21	0.43	1.18	1.52	1.05	1.43	0	0.89	1.78	1.11	0.22	1.65	0.94	1.41	0	0.71	1.29	1.33	0.67	0.64	1.36	0.94	1.06	1.08	0.92	0.58	1.42	1.11	0.89	1.4	0.6
Geotrypetes seraphini	1.39	0.61	0.29	0.43	0.71	1.29	0.29	3	1.32	0.84	0.84	1.13	0.62	0.51	1.74	1.74	1.55	0.87	0.1	0.68	1.06	1.03	1.44	1.33	0.21	0.97	1.73	1.08	0.22	2.11	1.37	0.32	0.21	0.62	1.38	1.23	0.77	0.57	1.43	0.67	1.33	1.08	0.92	1.06	0.94	0.88	1.12	1.09	0.91
Globicephala melas	1.42	0.58	0.44	0.89	0.89	1.11	0.44	2.22	1.04	1.38	0.58	0.82	1.06	0.24	1.88	1.5	1.7	0.8	0.3	0.6	1.1	1.45	1.28	0.85	0.43	1.1	1.7	1	0.2	1.5	1.4	1	0.1	1.07	0.93	0.73	1.27	0.36	1.64	1.06	0.94	0.91	1.09	0.82	1.18	0.94	1.06	1.83	0.17
Gopherus evgoodei	1.44	0.56	0.13	1.66	0.64	0.89	0.51	2.17	1.15	1.38	0.46	1	0.9	0.7	1.4	1.03	1.86	1.24	0.21	0.41	1.24	1.62	0.76	1.43	0.19	1.37	1.83	0.46	0.34	1.37	1.26	1.37	0	0.57	1.43	1.29	0.71	0.18	1.82	1.18	0.82	1	1	0.71	1.29	0.79	1.21	1.33	0.67
Gorilla gorilla	1.68	0.32	0.64	0.77	1.15	0.77	0	2.68	1.32	0.72	0.96	0.76	1.14	0.48	1.62	1.42	1.96	1.09	0	0.65	0.87	1.4	1.1	1.3	0.2	1.21	1.77	0.65	0.37	2.06	0.91	1.03	0	1.23	0.77	1	1	0.43	1.57	1	1	0.78	1.22	0.97	1.03	1	1	1.4	0.6
Grammomys surdaster	1.77	0.23	0.49	1.1	1.22	1.1	0	2.08	1.57	1.17	0.26	1.07	0.78	0.49	1.66	1.26	1.79	1.26	0.21	0.53	0.95	1.64	1.23	0.92	0.21	1.44	1.13	1.03	0.41	1.78	1.22	0.78	0.22	0.92	1.08	1.06	0.94	0.48	1.52	0.89	1.11	0.61	1.39	0.81	1.19	1.09	0.91	1.56	0.44
Haliaeetus albicilla	1.54	0.46	0.5	1.5	0.88	0.88	0.5	1.75	1.44	1.11	0.44	0.9	1	1	1.1	1.39	1.39	1.5	0.11	0.54	1.07	1.82	0.82	1.36	0	1.11	1.89	0.78	0.22	1.49	1.03	1.26	0.23	0.8	1.2	1	1	0.96	1.04	0.94	1.06	1	1	0.61	1.39	1	1	1.4	0.6
Halichoerus grypus	1.68	0.32	0.26	0.89	0.77	1.28	0.51	2.3	1.17	1.17	0.65	0.78	1.07	0.59	1.56	1.33	1.89	1	0.33	0.44	1	1.5	1.3	0.8	0.4	1.37	1.46	0.78	0.39	1.7	1.4	0.8	0.1	1	1	0.57	1.43	0.25	1.75	1.22	0.78	0.78	1.22	0.81	1.19	0.91	1.09	2	0
Haplochromis burtoni	0.96	1.04	0.45	0.79	0.79	0.68	0.11	3.17	0.16	2.21	0.63	1.33	1.58	0.12	0.97	1.37	0.95	0.95	1.05	0.74	0.95	1.33	1.24	0.62	0.8	0.92	1.08	1.23	0.77	1.19	1.51	0.97	0.32	0.83	1.17	1.08	0.92	0.44	1.56	1.07	0.93	0.64	1.36	0.67	1.33	0.65	1.35	0.67	1.33
Heterocephalus glaber	1.52	0.48	0.12	0.98	1.1	0.98	0.37	2.45	0.89	1.67	0.44	0.57	1.43	0.1	1.9	0.86	2.46	0.75	0.43	0.21	1.29	1.3	1.57	0.78	0.35	0.94	2.24	0.47	0.35	1.78	1.11	0.89	0.22	0.31	1.69	0.63	1.38	0.29	1.71	0.53	1.47	0.7	1.3	0.65	1.35	1.09	0.91	1.25	0.75
Hippocampus comes	1.33	0.67	0.79	0.79	1.36	0.57	0.45	2.04	0.53	1.94	0.53	0.94	1.41	0.12	1.53	1.7	1.47	0.68	1.02	0.57	0.57	1.52	0.95	1.24	0.29	1.81	0.52	0.9	0.77	1	1.78	1.11	0.11	0.92	1.08	1.18	0.82	0.25	1.75	1.33	0.67	0.87	1.13	0.67	1.33	0.48	1.52	0.92	1.08
Hipposideros armiger	1.5	0.5	0.5	0.88	1	0.88	0.38	2.38	1	1.63	0.38	0.92	0.82	0.62	1.64	1.56	2	0.67	0.33	0.33	1.11	1.54	1.33	0.82	0.31	1.18	1.73	0.64	0.45	1.64	1.44	0.72	0.21	1	1	0.71	1.29	0.43	1.57	0.94	1.06	0.87	1.13	1	1	1.06	0.94	2	0
Homo sapiens	1.68	0.32	0.64	0.77	1.15	0.77	0	2.68	1.32	0.72	0.96	0.78	1.07	0.49	1.66	1.42	1.96	1.09	0	0.65	0.87	1.4	1.1	1.3	0.2	1.12	1.86	0.65	0.37	2	0.89	1.11	0	1.08	0.92	1	1	0.43	1.57	1	1	0.78	1.22	0.97	1.03	1	1	1.4	0.6
Hylobates moloch	1.68	0.32	0.64	0.77	1.15	0.64	0	2.81	1.32	0.72	0.96	0.78	1.07	0.49	1.66	1.5	1.82	1.07	0	0.64	0.96	1.4	1.1	1.4	0.1	1.12	1.86	0.65	0.37	1.89	1	1	0.11	1.08	0.92	1	1	0.43	1.57	0.93	1.07	0.78	1.22	0.85	1.15	1.06	0.94	1.4	0.6
Jaculus jaculus	1.73	0.27	0.44	1.02	0.73	0.73	0.44	2.63	0.95	1.11	0.95	0.91	0.91	0.34	1.83	1.79	1.66	0.64	0.13	0.77	1.02	1.84	1.08	0.97	0.11	1.47	1.16	1.16	0.21	1.93	1.66	0.41	0	0.92	1.08	1.33	0.67	0.33	1.67	1.13	0.88	1	1	1.12	0.88	1.07	0.93	1.75	0.25
Lagenorhynchus obliquidens	1.42	0.58	0.44	0.89	0.89	1.11	0.44	2.22	1.04	1.38	0.58	0.82	1.06	0.24	1.88	1.5	1.7	0.8	0.3	0.6	1.1	1.45	1.36	0.85	0.34	1.1	1.7	1	0.2	1.5	1.4	1	0.1	1.2	0.8	0.73	1.27	0.36	1.64	1.06	0.94	0.91	1.09	0.82	1.18	0.88	1.12	1.83	0.17
Lates calcarifer	1.27	0.73	0.23	1.02	0.68	0.79	0.57	2.72	0.35	2.12	0.53	0.56	2	0.33	1.11	1.37	1.26	1.58	0.11	0.84	0.84	1.53	1.19	0.85	0.43	1	1.14	1.71	0.14	1.33	1.85	0.72	0.1	0.67	1.33	0.83	1.17	0.15	1.85	0.93	1.07	0.92	1.08	0.8	1.2	0.44	1.56	1	1
Latimeria chalumnae	1.33	0.67	0.42	0.98	0.7	0.84	0.56	2.51	0.88	1	1.13	1.07	0.88	0.49	1.56	1.03	1.76	0.93	0.52	0.72	1.03	1.1	1.3	1	0.6	0.76	1.43	0.57	1.24	1.19	1.19	1.08	0.54	0.86	1.14	0.73	1.27	0.42	1.58	0.57	1.43	0.89	1.11	0.8	1.2	0.81	1.19	0.89	1.11
Lctalurus punctatus	1.05	0.95	0.32	0.96	0.75	1.29	0.32	2.36	1	1.43	0.57	0.82	0.92	0.72	1.54	0.96	1.93	1.29	0	1.07	0.75	0.74	1.3	1.21	0.74	1.18	1	1.27	0.55	1.58	0.97	1.09	0.36	0.92	1.08	0.93	1.07	0.6	1.4	0.36	1.64	1.23	0.77	0.89	1.11	0.71	1.29	0.57	1.43
Lepisosteus oculatus	1.46	0.54	0.26	0.89	1.28	0.51	0.51	2.55	0.86	1.14	1	0.59	1.06	0.47	1.88	0.92	2.19	0.92	0.23	0.46	1.27	1.24	1.51	0.8	0.44	1.12	1.4	0.93	0.56	1.54	1.03	0.82	0.62	0.86	1.14	0.83	1.17	0.38	1.62	1	1	1	1	1	1	0.87	1.13	1.09	0.91
Lipotes vexillifer	1.52	0.48	0.39	0.91	0.78	0.78	0.52	2.61	1	1.38	0.63	0.7	1.1	0.3	1.9	1.56	2	0.89	0.11	0.67	0.78	1.54	1.33	1.03	0.1	1.21	1.67	0.84	0.28	1.8	1.3	0.8	0.1	1.08	0.92	0.92	1.08	0.35	1.65	0.94	1.06	0.7	1.3	0.85	1.15	1.03	0.97	1.82	0.18
Locusta migratoria	1.45	0.55	1.65	1.2	1.95	0.3	0.45	0.45	1	0.5	1.5	1.44	0	1.76	0.8	0.86	0.43	1.29	1	1.57	0.86	0.5	0.67	2.33	0.5	1.52	0.41	1.79	0.28	1.27	0.36	1.82	0.55	1.09	0.91	0.77	1.23	0.64	1.36	1	1	1.46	0.54	1.18	0.82	1.56	0.44	1.45	0.55
Lontra canadensis	1.52	0.48	0.38	1	0.88	1	0.25	2.5	1.13	1.38	0.5	0.82	0.92	0.62	1.64	1.38	1.96	1.04	0.35	0.23	1.04	1.64	1.23	0.82	0.31	1.2	1.4	1	0.4	1.85	1.07	0.98	0.1	0.86	1.14	0.71	1.29	0.35	1.65	1.29	0.71	0.78	1.22	0.81	1.19	1	1	1.56	0.44
Loxodonta africana	1.6	0.4	0.64	1.02	0.77	1.15	0.26	2.17	1.13	1.38	0.5	0.7	1	0.6	1.7	1.61	1.93	0.75	0.11	0.32	1.29	1.5	0.9	1	0.6	1.17	1.76	0.68	0.39	1.64	1.33	0.82	0.21	1.08	0.92	0.77	1.23	0.43	1.57	0.88	1.13	0.52	1.48	0.81	1.19	1.14	0.86	1.6	0.4
Lynx canadensis	1.52	0.48	0.38	1.15	0.89	1.15	0.26	2.17	1.13	1.25	0.63	0.82	1.03	0.51	1.64	1.44	1.89	1	0.22	0.44	1	1.8	1.1	0.6	0.5	1.46	1.46	0.78	0.29	1.8	1.3	0.8	0.1	0.86	1.14	0.77	1.23	0.43	1.57	1.18	0.82	0.78	1.22	1.09	0.91	1	1	1.78	0.22
Macaca fascicularis	1.68	0.32	0.64	0.77	1.15	0.77	0	2.68	1.32	0.72	0.96	0.78	1.07	0.39	1.76	1.53	1.85	1.2	0	0.55	0.87	1.33	1.23	1.23	0.21	1.24	1.71	0.67	0.38	1.95	0.97	0.97	0.11	1.08	0.92	1.14	0.86	0.42	1.58	1.18	0.82	0.78	1.22	1.03	0.97	1.03	0.97	1.4	0.6
Macaca mulatta	1.68	0.32	0.64	0.77	1.15	0.77	0	2.68	1.32	0.72	0.96	0.78	1.07	0.39	1.76	1.64	1.75	1.2	0	0.44	0.98	1.33	1.23	1.23	0.21	1.24	1.71	0.67	0.38	1.95	0.97	0.97	0.11	1.08	0.92	1.14	0.86	0.42	1.58	1.06	0.94	0.78	1.22	1.03	0.97	1.03	0.97	1.4	0.6
Macaca nemestrina	1.68	0.32	0.63	0.88	1.13	0.88	0	2.5	1.27	0.69	1.04	0.78	1.07	0.39	1.76	1.53	1.85	1.2	0	0.55	0.87	1.33	1.23	1.23	0.21	1.24	1.71	0.67	0.38	1.95	0.97	0.97	0.11	1.08	0.92	1.14	0.86	0.42	1.58	1.06	0.94	0.78	1.22	1.03	0.97	1.03	0.97	1.4	0.6
Mandrillus leucophaeus	1.68	0.32	0.64	0.77	1.15	0.77	0	2.68	1.32	0.72	0.96	0.78	1.07	0.39	1.76	1.53	1.85	1.2	0	0.44	0.98	1.33	1.23	1.13	0.31	1.24	1.71	0.67	0.38	1.95	0.97	0.97	0.11	1.08	0.92	1.14	0.86	0.42	1.58	1.06	0.94	0.78	1.22	1.03	0.97	1.03	0.97	1.4	0.6
Manis javanica	1.52	0.48	0.49	1.22	1.1	0.86	0.37	1.96	1.15	1.15	0.69	0.84	1.05	0.63	1.47	1.53	1.96	0.98	0.11	0.55	0.87	1.68	1.16	1.05	0.11	1.47	1.47	0.74	0.32	2.05	1.07	0.78	0.1	0.71	1.29	1.17	0.83	0.43	1.57	1.29	0.71	0.78	1.22	0.97	1.03	1.06	0.94	1.6	0.4
Marmota flaviventris	1.27	0.73	0.52	0.65	1.17	0.91	0.26	2.48	1.08	1.32	0.6	0.84	0.95	0.21	2	1.36	2.15	0.79	0.23	0.34	1.13	1.41	1.3	1.08	0.22	1.29	1.42	1.03	0.26	1.95	1.19	0.65	0.22	0.92	1.08	0.71	1.29	0.67	1.33	1.18	0.82	0.87	1.13	1.03	0.97	0.94	1.06	1.5	0.5
Marmota marmota marmota	1.44	0.56	0.49	0.61	1.1	0.98	0.24	2.57	1.08	1.32	0.6	0.74	1.02	0.19	2.05	1.22	2.33	0.78	0.22	0.33	1.11	1.54	1.23	1.03	0.21	1.41	1.3	0.97	0.32	1.9	1.2	0.8	0.1	0.92	1.08	0.88	1.13	0.7	1.3	1.18	0.82	0.83	1.17	1	1	0.94	1.06	1.56	0.44
Mastacembelus armatus	1.36	0.64	0.45	1.02	1.02	0.11	0.11	3.28	0.67	1.5	0.83	0.85	1.7	0.12	1.33	1.58	1.47	1.25	0.11	0.91	0.68	1.45	0.85	1.19	0.51	1.07	0.93	1.87	0.13	1.9	1.1	0.9	0.1	0.83	1.17	0.91	1.09	0.57	1.43	0.88	1.13	0.96	1.04	1.11	0.89	0.62	1.38	0.83	1.17
Meleagris gallopavo	1.69	0.31	0.51	1.53	1.02	0.64	1.02	1.28	1.15	1.27	0.58	0.98	0.88	0.88	1.27	1.2	1.31	1.31	0.55	0.55	1.09	1.69	0.89	1.42	0	1.11	1.56	1	0.33	1.56	1	1.33	0.11	0.88	1.13	1.29	0.71	0.87	1.13	1.06	0.94	1	1	0.79	1.21	0.88	1.12	1.45	0.55
Melopsittacus undulatus	1.52	0.48	0.63	1.42	0.95	1.11	0.32	1.58	1.5	1.04	0.46	0.9	0.77	1.03	1.29	1.32	1.44	1.44	0.12	0.48	1.2	1.03	1.37	1.6	0	1.07	1.73	0.93	0.27	1.48	0.89	1.48	0.15	0.5	1.5	1.4	0.6	0.95	1.05	0.82	1.18	1.17	0.83	0.71	1.29	0.79	1.21	1.56	0.44
Meriones unguiculatus	1.68	0.32	0.38	1.25	1	1	0.25	2.13	1.3	1.3	0.39	1.12	0.74	0.47	1.67	1.75	1.75	0.98	0.11	0.44	0.98	1.64	1.13	1.03	0.21	1.49	1.21	0.84	0.47	1.83	1.14	0.8	0.23	0.77	1.23	0.94	1.06	0.36	1.64	1.07	0.93	0.75	1.25	0.61	1.39	1.03	0.97	0.89	1.11
Mesocricetus auratus	1.68	0.32	0.51	1.02	1.15	1.15	0	2.17	1.32	1.08	0.6	0.84	1.12	0.56	1.49	1.71	1.71	0.86	0.21	0.54	0.96	1.44	1.44	0.82	0.31	1.51	1.07	1.07	0.36	1.75	1	1	0.25	1.08	0.92	0.93	1.07	0.43	1.57	1.29	0.71	0.78	1.22	0.81	1.19	0.91	1.09	1.33	0.67
Microcaecilia unicolor	1.42	0.58	0.44	0.59	0.73	1.32	0.29	2.63	1.5	0.82	0.68	0.89	0.8	0.71	1.6	1.7	1.7	0.6	0.4	0.8	0.8	1.23	0.72	1.95	0.1	1.33	1.44	1.22	0	1.79	1.37	0.63	0.21	0.92	1.08	1.23	0.77	0.59	1.41	1	1	1.28	0.72	1.13	0.88	0.79	1.21	1.2	0.8
Miniopterus natalensis	1.5	0.5	0.64	0.89	0.77	0.89	0.51	2.3	1	1.38	0.63	0.88	0.98	0.39	1.76	1.75	1.64	0.87	0.22	0.55	0.98	1.6	1.3	0.9	0.2	1.3	1.77	0.65	0.28	1.84	1.19	0.97	0	1	1	0.67	1.33	0.43	1.57	0.8	1.2	0.7	1.3	1.03	0.97	1	1	1.8	0.2
Mirounga leonina	1.68	0.32	0.26	0.89	0.77	1.28	0.51	2.3	1.17	1.17	0.65	0.78	1.07	0.59	1.56	1.09	2.07	0.98	0.33	0.55	0.98	1.5	1.3	0.8	0.4	1.56	1.37	0.78	0.29	1.7	1.3	0.7	0.3	1	1	0.71	1.29	0.25	1.75	1.18	0.82	0.78	1.22	0.88	1.13	0.91	1.09	2	0
Monodelphis domestica	1.44	0.56	0.84	0.48	0.72	1.2	0.12	2.64	1.38	1.38	0.25	0.67	1.17	0.67	1.5	1.43	1.81	0.67	0.38	0.48	1.24	1.33	1.43	1.14	0.1	1.5	1.5	0.4	0.6	1.71	1.43	0.86	0	0.59	1.41	0.92	1.08	0.43	1.57	1	1	0.96	1.04	0.83	1.17	1.06	0.94	1.27	0.73
Monopterus albus	1.36	0.64	0.23	1.25	1.02	0.34	0.34	2.83	0.6	1.95	0.45	1.18	1.18	0.24	1.41	1.5	1.4	1.2	0	1.3	0.6	1.13	1.22	1.22	0.43	1.2	1.33	1.47	0	1.64	1.33	0.82	0.21	0.83	1.17	0.8	1.2	0.21	1.79	1.07	0.93	0.72	1.28	1.08	0.92	0.43	1.57	0.62	1.38
Mus caroli	1.62	0.38	0.5	1	1	1.13	0	2.38	1.5	1.23	0.27	0.68	1.07	0.29	1.95	1.58	1.58	1.16	0.11	0.32	1.26	1.44	1.44	1.03	0.1	1.52	1.14	0.95	0.38	1.95	1.08	0.86	0.11	1.08	0.92	1.18	0.82	0.4	1.6	1	1	0.52	1.48	0.71	1.29	1.09	0.91	1.56	0.44
Mus musculus	1.45	0.55	0.45	1.5	0.9	1.2	0	1.95	1.57	1.17	0.26	0.85	0.85	0.36	1.94	1.65	1.53	1.18	0	0.35	1.29	1.18	1.65	0.82	0.35	1.41	1.29	0.94	0.35	1.71	1.29	0.71	0.29	0.91	1.09	1.23	0.77	0.5	1.5	1.23	0.77	0.64	1.36	0.76	1.24	1.2	0.8	1.75	0.25
Mustela erminea	1.44	0.56	0.38	1	0.75	1.13	0.25	2.5	1.13	1.38	0.5	0.92	0.82	0.72	1.54	1.33	1.78	1.22	0.22	0.33	1.11	1.64	1.23	0.82	0.31	1.17	1.37	0.98	0.49	1.85	1.07	0.78	0.29	0.86	1.14	0.57	1.43	0.35	1.65	1.29	0.71	0.78	1.22	0.94	1.06	1	1	1.56	0.44
Mustela putorius furo	1.44	0.56	0.38	1	0.63	1.25	0.25	2.5	1.13	1.38	0.5	0.92	0.82	0.72	1.54	1.31	1.75	1.31	0.11	0.44	1.09	1.54	1.23	0.92	0.31	1.17	1.37	0.98	0.49	1.85	1.07	0.78	0.29	0.86	1.14	0.57	1.43	0.35	1.65	1.29	0.71	0.78	1.22	0.94	1.06	1	1	1.56	0.44
Myotis brandtii	1.44	0.56	0.64	1.02	0.77	1.02	0.38	2.17	1	1.25	0.75	0.92	0.82	0.41	1.85	1.67	1.67	0.67	0.56	0.33	1.11	1.6	1.2	1.1	0.1	1.43	1.33	0.86	0.38	1.9	1.1	1	0	1.14	0.86	1.14	0.86	0.52	1.48	0.94	1.06	0.78	1.22	0.91	1.09	1.12	0.88	1.78	0.22
Myotis davidii	1.52	0.48	0.63	1	0.75	1	0.38	2.25	1.13	1.13	0.75	0.92	0.82	0.41	1.85	1.67	1.67	0.78	0.44	0.44	1	1.7	1.2	1	0.1	1.33	1.43	0.86	0.38	1.9	1.1	1	0	1.14	0.86	1.23	0.77	0.52	1.48	0.94	1.06	0.82	1.18	0.97	1.03	1.12	0.88	1.78	0.22
Myotis lucifugus	1.44	0.56	0.64	1.15	0.77	1.02	0.38	2.04	1	1.25	0.75	0.92	0.82	0.41	1.85	1.67	1.67	0.78	0.44	0.33	1.11	1.8	1.1	1.1	0	1.24	1.52	0.86	0.38	1.9	1.1	1	0	1.14	0.86	0.93	1.07	0.52	1.48	1	1	0.78	1.22	0.91	1.09	1.12	0.88	1.56	0.44
Nannospalax galili	1.6	0.4	0.75	0.88	1.13	0.88	0.13	2.25	1.43	1.04	0.52	0.7	1.2	0.6	1.5	1.5	1.82	1.07	0.11	0.43	1.07	1.6	1.4	0.9	0.1	1.36	1.45	1	0.18	1.78	1.33	0.89	0	0.67	1.33	1	1	0.64	1.36	1.13	0.88	0.7	1.3	1.03	0.97	1.03	0.97	1.6	0.4
Nanorana parkeri	1.2	0.8	0.52	1.04	1.3	0.78	0.13	2.22	1.06	1.06	0.88	0.73	1.09	0.55	1.64	1.22	1.73	0.71	0.51	0.51	1.32	1.13	1.13	1.23	0.51	1.44	1.74	0.41	0.41	1.67	1.33	0.78	0.22	1	1	0.91	1.09	0.43	1.57	0.67	1.33	0.7	1.3	0.86	1.14	0.87	1.13	1.45	0.55
Neophocaena asiaeorientalis	1.52	0.48	0.38	1.02	0.77	0.77	0.51	2.55	1	1.38	0.63	0.7	1.1	0.3	1.9	1.56	2	0.78	0.22	0.56	0.89	1.54	1.33	1.03	0.1	1.21	1.67	0.93	0.19	1.64	1.54	0.72	0.1	1.17	0.83	0.92	1.08	0.35	1.65	1.06	0.94	0.7	1.3	0.91	1.09	1.03	0.97	1.5	0.5
Nipponia nippon	1.68	0.32	0.53	1.33	0.93	0.8	0.53	1.87	1.39	1.18	0.43	0.95	0.84	1.05	1.16	1.39	1.39	1.39	0.21	0.43	1.18	1.62	0.95	1.33	0.1	1	1.78	0.78	0.44	1.41	1.18	1.41	0	0.71	1.29	1.14	0.86	0.87	1.13	0.82	1.18	1.08	0.92	0.73	1.27	0.94	1.06	1.4	0.6
Nomascus leucogenys	1.68	0.32	0.64	0.77	1.15	0.64	0	2.81	1.32	0.72	0.96	0.78	1.07	0.49	1.66	1.5	1.82	1.07	0	0.64	0.96	1.4	1.1	1.3	0.2	1.21	1.77	0.65	0.37	2	0.89	1	0.11	1.08	0.92	1	1	0.43	1.57	0.93	1.07	0.78	1.22	0.91	1.09	1.06	0.94	1.4	0.6
Notechis scutatus	1.41	0.59	0.56	2.09	0.56	0.7	0.84	1.26	1.04	1.27	0.69	0.9	0.7	1.1	1.3	1.74	1.26	1.06	0	0.77	1.16	1.43	1.05	1.24	0.29	1.44	1.22	1.22	0.11	1.47	0.93	1.6	0	0.71	1.29	1.54	0.46	0.78	1.22	1.2	0.8	1.23	0.77	1.15	0.85	1.39	0.61	1.25	0.75
Nothobranchius furzeri	1.04	0.96	0.47	0.59	0.35	1.06	0.12	3.41	0	2.4	0.6	0.71	1.65	0.47	1.18	2.07	1.2	0.44	0.55	0.55	1.2	1.14	1.43	0.86	0.57	0.71	1.43	0.57	1.29	0.8	2	0.6	0.6	0.17	1.83	0.6	1.4	0.07	1.93	0.5	1.5	0.75	1.25	0.62	1.38	0.92	1.08	0.55	1.45
Notothenia coriiceps	1.18	0.82	0.55	0.65	0.76	0.76	0.11	3.16	0.67	2	0.33	0.56	1.56	0.44	1.44	1.1	1.35	0.86	1.1	0.98	0.61	1.3	1.67	0.65	0.37	1.19	0.89	1.19	0.74	1.9	1.33	0.48	0.29	0.71	1.29	0.71	1.29	0.58	1.42	0.67	1.33	0.92	1.08	0.74	1.26	0.5	1.5	1	1
Numida meleagris	1.44	0.56	0.4	1.6	0.8	0.93	1.07	1.2	1.15	1.27	0.58	1.03	0.82	0.92	1.23	1.29	1.39	1.29	0.43	0.43	1.18	1.62	0.95	1.43	0	1	1.67	0.89	0.44	1.71	0.91	1.03	0.34	0.57	1.43	1.14	0.86	0.87	1.13	0.94	1.06	1	1	0.79	1.21	0.82	1.18	1.4	0.6
Ochotona princeps	1.44	0.56	0.26	0.89	0.64	1.28	0.13	2.81	1.25	1.38	0.38	0.98	0.78	0.29	1.95	1.33	2	1	0.11	0.67	0.89	1.43	1.62	0.76	0.19	1.33	1.56	0.67	0.44	1.21	1.77	0.84	0.19	0.46	1.54	0.86	1.14	0.43	1.57	0.63	1.38	0.87	1.13	0.76	1.24	0.94	1.06	1.4	0.6
Octodon degus	1.28	0.72	0.26	1.15	0.77	1.15	0.38	2.3	1	1.5	0.5	1.05	0.95	0.19	1.81	1	2.1	0.6	0.4	0.3	1.6	1.49	1.3	0.74	0.47	1.3	1.73	0.54	0.43	1.3	1.51	0.76	0.43	0.77	1.23	0.59	1.41	0.43	1.57	0.71	1.29	0.64	1.36	0.84	1.16	0.88	1.12	1.56	0.44
Odobenus rosmarus	1.76	0.24	0.26	0.91	0.78	1.17	0.39	2.48	1.2	1.2	0.6	0.72	1.03	0.62	1.64	1.33	1.89	1	0.33	0.44	1	1.62	1.14	1.05	0.19	1.24	1.62	0.76	0.38	1.79	1.37	0.84	0	1	1	0.86	1.14	0.33	1.67	1.22	0.78	0.78	1.22	0.94	1.06	0.91	1.09	1.78	0.22
Odocoileus virginianus texanus	1.44	0.56	0.5	0.88	0.88	0.75	0.38	2.63	1.17	1.57	0.26	0.6	1.2	0.5	1.7	1.22	2.44	0.67	0.22	0.11	1.33	1.3	1.5	1	0.2	1.56	1.37	0.59	0.49	1.33	1.62	0.67	0.38	1.14	0.86	0.71	1.29	0.35	1.65	1	1	0.52	1.48	0.65	1.35	0.88	1.13	1.33	0.67
Oncorhynchus kisutch	0.88	1.12	0.65	1.04	1.04	1.17	0.13	1.96	1.29	0.86	0.86	0.88	0.78	0.78	1.56	1.59	1.84	1.1	0.12	0.86	0.49	1.14	1.52	0.95	0.38	0.84	1.47	1.37	0.32	0.97	1.19	1.51	0.32	0.57	1.43	0.83	1.17	0.37	1.63	0.46	1.54	0.86	1.14	0.79	1.21	0.81	1.19	1.23	0.77
Oncorhynchus mykiss	0.88	1.12	0.65	1.04	1.17	1.04	0.13	1.96	1.35	0.9	0.75	0.86	0.76	0.86	1.52	1.59	1.84	1.1	0.12	0.86	0.49	1.14	1.52	0.95	0.38	0.74	1.47	1.47	0.32	0.97	1.19	1.51	0.32	0.57	1.43	0.83	1.17	0.37	1.63	0.46	1.54	0.86	1.14	0.79	1.21	0.81	1.19	1.23	0.77
Oncorhynchus nerka	0.88	1.12	0.78	0.91	1.04	1.17	0.13	1.96	1.35	0.9	0.75	0.86	0.76	0.86	1.52	1.56	1.8	1.08	0.12	0.84	0.6	1.24	1.43	0.95	0.38	0.84	1.47	1.37	0.32	0.89	1.22	1.67	0.22	0.57	1.43	0.83	1.17	0.37	1.63	0.46	1.54	0.86	1.14	0.79	1.21	0.81	1.19	1.23	0.77
Opisthocomus hoazin	1.76	0.24	0.4	1.2	0.8	0.93	0.53	2.13	1.38	1.27	0.35	1	0.9	1	1.1	1.39	1.29	1.5	0.21	0.43	1.18	1.71	0.95	1.33	0	0.91	1.83	0.91	0.34	1.6	0.91	1.49	0	0.67	1.33	0.92	1.08	0.78	1.22	0.71	1.29	1.23	0.77	0.67	1.33	0.88	1.12	1.4	0.6
Orcinus orca	1.56	0.44	0.43	0.86	0.86	1.07	0.43	2.36	1.04	1.38	0.58	0.72	1.13	0.21	1.95	1.48	1.77	0.79	0.3	0.59	1.08	1.52	1.36	0.8	0.32	1.22	1.57	0.96	0.26	1.4	1.4	1.12	0.09	1.07	0.93	0.92	1.08	0.4	1.6	1	1	0.87	1.13	0.82	1.18	0.88	1.12	1.85	0.15
Oreochromis niloticus	1.13	0.87	0.45	0.91	0.91	0.57	0	3.17	0.32	2.21	0.47	1.33	1.58	0.12	0.97	1.37	1.05	0.95	0.95	0.74	0.95	1.33	1.24	0.8	0.62	0.96	1.12	1.12	0.8	1.37	1.37	1.05	0.21	0.83	1.17	1.08	0.92	0.44	1.56	1.2	0.8	0.64	1.36	0.78	1.22	0.65	1.35	0.83	1.17
Ornithorhynchus anatinus	1.2	0.8	0.26	1.17	0.39	1.04	0.52	2.61	0.91	1.7	0.39	0.48	1.52	0.19	1.81	0.86	2.25	0.54	0.75	0.32	1.29	1.33	1.43	0.86	0.38	1.19	1.73	0.76	0.32	1.67	1.3	0.56	0.47	0.86	1.14	0.67	1.33	0.42	1.58	0.43	1.57	1.22	0.78	0.76	1.24	0.75	1.25	1.11	0.89
Oryctolagus cuniculus	1.28	0.72	0.26	0.64	0.77	1.28	0.13	2.94	0.91	1.57	0.52	0.6	1.2	0.3	1.9	1.42	1.96	0.87	0.22	0.11	1.42	1.24	1.52	0.86	0.38	1.08	1.73	0.65	0.54	1.49	1.49	0.93	0.09	0.71	1.29	0.77	1.23	0.43	1.57	0.4	1.6	0.78	1.22	0.69	1.31	1.03	0.97	1.56	0.44
Oryzias latipes	0.64	1.36	0.47	0.24	0.35	1.29	0.12	3.53	0.35	1.76	0.88	0.21	2	0	1.79	0.6	2.2	0.4	0.9	0.6	1.3	0.55	2.27	0.27	0.91	0.89	1.78	0.15	1.19	1.03	2.36	0.21	0.41	0	2	0.6	1.4	0.15	1.85	0.33	1.67	0.75	1.25	0.38	1.62	0.5	1.5	0.67	1.33
Oryzias melastigma	0.64	1.36	0.49	0.24	0.24	1.1	0.12	3.8	0.35	1.94	0.71	0.4	1.7	0.1	1.8	0.6	2.1	0.2	1.2	0.6	1.3	0.65	1.95	0.19	1.21	0.67	1.83	0.5	1	1.16	2.11	0.21	0.53	0.17	1.83	0.89	1.11	0.07	1.93	0.4	1.6	0.67	1.33	0.38	1.62	0.47	1.53	0.83	1.17
Ovis aries	1.39	0.61	0.48	0.84	1.08	0.84	0.12	2.64	0.78	1.83	0.39	0.65	0.97	0.54	1.84	1.44	2.22	0.56	0.33	0.22	1.22	1.27	1.37	0.88	0.49	0.98	1.66	0.68	0.68	1.6	1.6	0.62	0.18	0.83	1.17	0.67	1.33	0.35	1.65	1	1	0.52	1.48	0.71	1.29	0.88	1.13	1.6	0.4
Oxyura jamaicensis	1.6	0.4	0.55	1.64	0.95	0.68	0.68	1.5	1.11	1.33	0.56	1.2	0.9	0.9	1	1.18	1.5	1.39	0.32	0.32	1.29	1.43	1.24	1.24	0.1	0.78	2	1	0.22	1.53	1.29	0.82	0.35	0.57	1.43	1	1	0.78	1.22	0.94	1.06	1	1	0.67	1.33	0.94	1.06	1.6	0.4
Pan paniscus	1.68	0.32	0.64	0.77	1.15	0.77	0	2.68	1.32	0.72	0.96	0.78	1.07	0.49	1.66	1.42	1.96	1.09	0	0.55	0.98	1.4	1.1	1.4	0.1	1.12	1.86	0.65	0.37	2	0.89	1	0.11	1.08	0.92	1.08	0.92	0.43	1.57	0.94	1.06	0.78	1.22	0.97	1.03	1	1	1.4	0.6
Pan troglodytes	1.62	0.38	0.62	0.92	1.23	0.77	0	2.46	1.38	0.69	0.92	0.77	1.16	0.52	1.55	1.47	1.84	1.1	0	0.61	0.98	1.18	1.18	1.53	0.12	1.11	2	0.56	0.33	1.76	0.96	1.12	0.16	0.91	1.09	1	1	0.44	1.56	0.93	1.07	0.86	1.14	1.03	0.97	1.03	0.97	1.11	0.89
Panthera pardus	1.6	0.4	0.38	1.15	0.77	1.28	0.26	2.17	1.13	1.25	0.63	0.82	1.03	0.51	1.64	1.33	2	1.11	0.11	0.56	0.89	1.7	1.2	0.6	0.5	1.46	1.46	0.78	0.29	1.8	1.3	0.8	0.1	0.86	1.14	0.77	1.23	0.43	1.57	1.18	0.82	0.78	1.22	1.09	0.91	1	1	1.78	0.22
Panthera tigris altaica	1.6	0.4	0.38	1.15	0.77	1.28	0.26	2.17	1.13	1.25	0.63	0.82	1.03	0.51	1.64	1.33	2	1.11	0.11	0.56	0.89	1.7	1.2	0.6	0.5	1.46	1.46	0.78	0.29	1.8	1.3	0.8	0.1	0.86	1.14	0.77	1.23	0.43	1.57	1.18	0.82	0.78	1.22	1.09	0.91	1	1	1.78	0.22
Pantherophis guttatus	1.56	0.44	0.4	2.13	0.67	0.67	0.8	1.33	0.96	1.32	0.72	1.07	0.59	1.07	1.27	1.77	1.18	1.08	0	0.59	1.38	1.52	0.95	1.43	0.1	1.67	1	1.33	0	1.42	1.03	1.55	0	1	1	1.54	0.46	0.78	1.22	1.14	0.86	1.23	0.77	1.15	0.85	1.45	0.55	1.11	0.89
Papio anubis	1.6	0.4	0.64	0.77	1.15	0.77	0	2.68	1.32	0.72	0.96	0.78	1.07	0.39	1.76	1.64	1.85	1.09	0	0.44	0.98	1.33	1.23	1.23	0.21	1.14	1.81	0.67	0.38	1.95	0.97	0.97	0.11	1.08	0.92	1.14	0.86	0.42	1.58	1.06	0.94	0.78	1.22	1.09	0.91	1.03	0.97	1.4	0.6
Paralichthys olivaceus	1.24	0.76	0.54	0.96	0.86	0.64	0.32	2.68	0.53	1.94	0.53	0.9	1.5	0.3	1.3	1.22	1.56	1.11	0.44	0.89	0.78	1.19	1.36	0.94	0.51	0.97	1.1	1.66	0.28	1.33	1.85	0.41	0.41	1.29	0.71	0.77	1.23	0.32	1.68	0.93	1.07	1.08	0.92	0.78	1.22	0.5	1.5	0.83	1.17
Paramormyrops kingsleyae	0.78	1.22	0.81	1.15	0.92	0.81	0.23	2.08	0.95	1.23	0.82	1.25	0.63	0.38	1.75	0.79	2.04	1.36	0.45	0.57	0.79	1.37	1.17	0.88	0.59	0.53	2.11	0.74	0.63	0.97	1.84	0.65	0.54	0.77	1.23	1.08	0.92	0.42	1.58	0.75	1.25	0.8	1.2	0.97	1.03	0.97	1.03	0.5	1.5
Parus major	1.68	0.32	0.53	1.47	1.07	0.67	0.4	1.87	1.27	1.15	0.58	1.1	0.9	0.8	1.2	1.39	1.61	1.18	0.21	0.54	1.07	1.62	0.95	1.43	0	0.89	1.78	1.11	0.22	1.65	0.94	1.41	0	0.71	1.29	1.43	0.57	0.7	1.3	0.94	1.06	1.08	0.92	0.69	1.31	1.09	0.91	1.4	0.6
Pelecanus crispus	1.68	0.32	0.53	1.47	0.8	0.93	0.53	1.73	1.5	1.04	0.46	0.92	0.92	0.92	1.23	1.39	1.39	1.39	0.21	0.54	1.07	1.71	0.86	1.33	0.1	1	1.67	1	0.33	1.53	1.06	1.41	0	0.71	1.29	1	1	0.87	1.13	0.94	1.06	1.08	0.92	0.61	1.39	1	1	1.4	0.6
Pelodiscus sinensis	1.44	0.56	0.13	1.66	1.02	0.77	0.38	2.04	1.15	1.38	0.46	1.13	0.92	0.72	1.23	1.34	1.86	0.83	0.21	0.62	1.14	1.56	0.88	1.56	0	1.62	1.41	0.54	0.43	1.14	1.26	1.26	0.34	0.43	1.57	1.43	0.57	0.18	1.82	1.13	0.88	0.96	1.04	0.71	1.29	0.79	1.21	1.33	0.67
Perca flavescens	1.14	0.86	0.46	1.04	0.69	0.69	0.35	2.77	0.6	1.95	0.45	1.18	1.41	0.24	1.18	1.29	1.29	1.29	0.54	0.75	0.86	1.58	1.12	1.02	0.28	1	1	1.43	0.57	1.85	1.33	0.72	0.1	1.08	0.92	1	1	0.67	1.33	0.67	1.33	0.92	1.08	0.84	1.16	0.44	1.56	1	1
Peromyscus leucopus	1.76	0.24	0.5	0.88	1	1	0	2.63	1.5	1.13	0.38	0.68	1.07	0.68	1.56	1.75	1.85	0.87	0.11	0.44	0.98	1.33	1.54	0.92	0.21	1.33	1.24	0.89	0.53	2.12	0.94	0.82	0.12	0.77	1.23	0.88	1.13	0.45	1.55	1.18	0.82	0.7	1.3	0.67	1.33	1.09	0.91	1.33	0.67
Petromyzon marinus	0.91	1.09	0.13	1.3	0.52	1.43	0.91	1.7	1.33	1.67	0	0.59	1.19	0.3	1.93	0.78	2.11	0.89	0.56	0.56	1.11	0.82	1.29	0.47	1.41	0.6	1.2	1	1.2	0.35	1.74	0.87	1.04	0.8	1.2	0.67	1.33	0.32	1.68	0.22	1.78	0.5	1.5	0.8	1.2	0.71	1.29	1	1
Phalacrocorax carbo	1.58	0.42	0.43	1.43	1	1	0.43	1.71	1.38	1.15	0.46	0.91	0.69	1.14	1.26	1.33	1.44	1.44	0.22	0.44	1.11	1.6	0.9	1.3	0.2	0.91	1.71	1.03	0.34	1.53	1.18	1.18	0.12	0.77	1.23	0.86	1.14	0.91	1.09	0.88	1.13	0.87	1.13	0.58	1.42	1	1	1.45	0.55
Phascolarctos cinereus	1.25	0.75	0.39	0.91	0.65	1.3	0.52	2.22	1	1.43	0.57	0.78	1.3	0.35	1.57	1.09	2.18	0.87	0.44	0.33	1.09	1.2	1.5	1.2	0.1	1.06	1.65	1.06	0.24	1.37	1.95	0.59	0.1	0.46	1.54	0.93	1.07	0.27	1.73	0.93	1.07	0.5	1.5	0.76	1.24	1	1	1.11	0.89
Phasianus colchicus	1.76	0.24	0.67	1.6	1.07	0.67	0.67	1.33	1.04	1.27	0.69	0.9	0.8	0.8	1.5	1.29	1.29	1.39	0.43	0.54	1.07	1.71	0.86	1.43	0	1	1.67	1	0.33	1.71	1.03	1.26	0	0.71	1.29	1.14	0.86	0.87	1.13	0.94	1.06	1	1	0.85	1.15	0.88	1.12	1.45	0.55
Phyllostomus discolor	1.36	0.64	0.52	1.04	0.78	1.3	0.26	2.09	0.78	1.57	0.65	0.76	0.86	0.48	1.9	1.22	2.33	0.78	0.22	0.22	1.22	1.2	1.5	0.5	0.8	1.12	1.86	0.56	0.47	1.74	1.23	0.92	0.1	0.86	1.14	0.46	1.54	0.56	1.44	0.75	1.25	0.78	1.22	0.94	1.06	1.15	0.85	1.33	0.67
Piliocolobus tephrosceles	1.68	0.32	0.64	0.77	1.15	0.77	0	2.68	1.32	0.72	0.96	0.88	0.88	0.39	1.85	1.85	1.75	0.98	0	0.44	0.98	1.23	1.23	1.33	0.21	1.33	1.62	0.67	0.38	1.95	0.97	0.97	0.11	1.08	0.92	1.14	0.86	0.42	1.58	1.18	0.82	0.78	1.22	1.03	0.97	1.15	0.85	1.4	0.6
Podarcis muralis	1.6	0.4	0.52	1.83	0.52	1.17	0.52	1.43	1.07	1.29	0.64	1.16	0.74	0.63	1.47	1.86	1.14	1.03	0.1	0.72	1.14	1.62	0.76	1.52	0.1	1.41	1.41	1.08	0.11	1.49	1.37	1.14	0	0.29	1.71	1.47	0.53	0.45	1.55	1.13	0.88	1.15	0.85	1.06	0.94	1.31	0.69	1.33	0.67
Poecilia mexicana	1.04	0.96	0.35	0.71	0.59	0.94	0.24	3.18	0.18	2.65	0.18	0.86	1.51	0.22	1.41	1.36	1.7	0.34	1.13	0.68	0.79	1.12	0.93	0.93	1.02	1.47	1.47	0.67	0.4	1.71	1.26	0.11	0.91	0.67	1.33	0.75	1.25	0.07	1.93	0.33	1.67	0.75	1.25	0.54	1.46	0.54	1.46	0.6	1.4
Poecilia reticulata	1.13	0.87	0.36	0.6	0.6	0.96	0.24	3.24	0.18	2.47	0.35	0.67	1.78	0.22	1.33	1.33	1.78	0.44	1	0.56	0.89	0.93	1.02	1.12	0.93	1.1	1.66	0.83	0.41	1.53	1.41	0.12	0.94	0.5	1.5	0.67	1.33	0.08	1.92	0.32	1.68	0.75	1.25	0.44	1.56	0.54	1.46	0.6	1.4
Pogona vitticeps	1.58	0.42	0.38	2.04	0.77	0.89	0.38	1.53	1.07	1.29	0.64	0.95	0.76	0.48	1.81	1.9	1.2	0.9	0.1	1.1	0.8	1.4	0.9	1.7	0	1.53	1.18	0.82	0.47	1.5	1.13	1.38	0	0.57	1.43	1.57	0.43	0.67	1.33	0.94	1.06	1.15	0.85	1.09	0.91	1.21	0.79	1.11	0.89
Pongo abelii	1.68	0.32	0.63	0.75	1.25	0.75	0	2.63	1.32	0.72	0.96	0.78	0.98	0.49	1.76	1.42	1.96	1.09	0	0.55	0.98	1.33	1.13	1.23	0.31	1.14	1.9	0.67	0.29	2	0.89	1	0.11	1.08	0.92	1	1	0.52	1.48	1	1	0.78	1.22	0.97	1.03	1	1	1.4	0.6
Propithecus coquereli	1.45	0.55	0.67	1.07	1.07	0.93	0.13	2.13	1.25	1	0.75	0.82	0.82	0.71	1.65	1.92	1.47	1.02	0.11	0.45	1.02	1.58	1.05	1.16	0.21	1.49	1.37	0.8	0.34	1.89	1.26	0.74	0.11	1.23	0.77	0.62	1.38	0.5	1.5	1.06	0.94	0.91	1.09	0.81	1.19	0.94	1.06	0.89	1.11
Protobothrops mucrosquamatus	1.58	0.42	0.52	1.83	0.26	1.3	0.78	1.3	1.75	0.75	0.5	1.56	0.67	1.11	0.67	1.2	0.69	0.69	0.34	1.2	1.89	1.23	1.38	1.23	0.15	1.43	1.43	1.14	0	1.5	1	1.25	0.25	1.5	0.5	1.5	0.5	1	1	0.86	1.14	0.8	1.2	1.1	0.9	1.07	0.93	0	2
Pseudonaja textilis	1.33	0.67	0.55	2.05	0.55	0.68	0.82	1.36	1.04	1.27	0.69	0.8	0.7	1.2	1.3	1.83	1.22	1.12	0	0.71	1.12	1.43	1.05	1.33	0.19	1.49	1.14	1.37	0	1.42	1.03	1.55	0	0.71	1.29	1.54	0.46	0.78	1.22	1.2	0.8	1.23	0.77	1.19	0.81	1.39	0.61	1.11	0.89
Pteropus alecto	1.44	0.56	0.51	0.89	1.02	1.02	0.38	2.17	1.38	1	0.63	0.82	0.92	0.41	1.85	1.42	1.85	1.09	0.11	0.65	0.87	1.64	1.13	1.03	0.21	1.12	1.86	0.84	0.19	1.8	1.4	0.8	0	1	1	0.71	1.29	0.43	1.57	1	1	0.78	1.22	0.91	1.09	1.06	0.94	1.78	0.22
Pteropus vampyrus	1.52	0.48	0.51	0.89	0.89	1.15	0.38	2.17	1.38	1	0.63	0.82	0.92	0.41	1.85	1.42	1.85	1.09	0.11	0.65	0.87	1.64	1.13	1.03	0.21	1.02	1.95	0.84	0.19	1.8	1.4	0.8	0	1	1	0.62	1.38	0.43	1.57	1	1	0.78	1.22	0.91	1.09	1	1	1.78	0.22
Puma concolor	1.6	0.4	0.38	1.15	0.77	1.28	0.26	2.17	1.13	1.25	0.63	0.82	1.03	0.51	1.64	1.33	2	1.11	0.11	0.44	1	1.8	1.1	0.6	0.5	1.46	1.46	0.78	0.29	1.8	1.3	0.8	0.1	0.86	1.14	0.77	1.23	0.43	1.57	1.18	0.82	0.78	1.22	1.09	0.91	1	1	1.78	0.22
Pygocentrus nattereri	1.45	0.55	0.23	0.81	0.58	0.69	0.69	3	1.43	1.29	0.29	0.57	0.8	0.57	2.06	1.1	1.3	1.2	0.3	0.9	1.2	0.95	1.43	1.33	0.29	1.68	0.84	1.16	0.32	1.73	1	1.09	0.18	1.23	0.77	0.92	1.08	0.57	1.43	0.75	1.25	1.19	0.81	0.71	1.29	0.64	1.36	0.62	1.38
Pygoscelis adeliae	1.68	0.32	0.53	1.33	0.8	0.8	0.53	2	1.44	1.11	0.44	0.92	0.92	1.03	1.13	1.39	1.39	1.5	0.11	0.64	0.96	1.62	0.95	1.33	0.1	1	1.78	1	0.22	1.53	1.06	1.29	0.12	0.71	1.29	1.14	0.86	0.78	1.22	0.94	1.06	1.08	0.92	0.61	1.39	0.94	1.06	1.6	0.4
Python bivittatus	1.56	0.44	0.27	2.27	0.53	0.8	0.8	1.33	0.81	1.38	0.81	1.05	0.67	0.86	1.43	1.7	1.2	1.1	0	0.8	1.2	1.33	0.95	1.71	0	1.37	1.16	1.47	0	1.38	1.13	1.5	0	0.86	1.14	1.69	0.31	0.64	1.36	1.43	0.57	1.23	0.77	0.94	1.06	1.38	0.63	1.11	0.89
Rattus norvegicus	1.64	0.36	0.44	1.17	0.88	1.17	0	2.34	1.57	1.17	0.26	0.73	1.09	0.36	1.82	1.56	1.92	0.96	0	0.72	0.84	1.41	1.41	1.06	0.12	1.16	1.42	0.9	0.52	1.87	1.07	0.93	0.13	0.91	1.09	1.08	0.92	0.47	1.53	1.2	0.8	0.64	1.36	0.87	1.13	1.18	0.82	1.5	0.5
Rattus rattus	1.62	0.38	0.49	1.1	0.98	1.1	0	2.33	1.57	1.17	0.26	0.68	1.07	0.39	1.85	1.5	1.93	0.96	0.11	0.64	0.86	1.74	1.13	1.03	0.1	1.46	1.17	0.88	0.49	1.95	0.97	0.97	0.11	1.08	0.92	1.06	0.94	0.48	1.52	1.13	0.88	0.61	1.39	0.85	1.15	1.21	0.79	1.56	0.44
Rhinatrema bivittatum	1.33	0.67	0.44	0.73	0.44	1.17	0.44	2.78	1.4	1	0.6	0.86	0.57	0.57	2	1.32	1.32	1.2	0.36	0.6	1.2	1.08	0.97	1.41	0.54	0.86	1.51	0.97	0.65	1.94	0.9	0.77	0.39	0.67	1.33	1	1	0.33	1.67	0.83	1.17	1.06	0.94	0.85	1.15	0.87	1.13	0.92	1.08
Rhincodon typus	1.73	0.27	0.55	1.36	0.55	0.55	0.82	2.18	0.75	1.5	0.75	0.95	1.14	1.14	0.76	1.59	0.71	1.24	0	1.59	0.88	2.19	0.39	1.42	0	2.36	0.91	0.55	0.18	0.89	1.33	1.78	0	1.33	0.67	1.33	0.67	0.43	1.57	1.09	0.91	1	1	1.3	0.7	1.5	0.5	2	0
Rhinolophus ferrumequinum	1.52	0.48	0.51	0.89	0.77	0.89	0.51	2.43	1	1.5	0.5	0.92	0.82	0.41	1.85	1.7	1.92	0.68	0.34	0.34	1.02	1.44	1.23	1.03	0.31	1.18	1.82	0.73	0.27	1.7	1.4	0.7	0.2	1	1	1	1	0.43	1.57	0.94	1.06	0.87	1.13	0.81	1.19	0.94	1.06	2	0
Rhinopithecus bieti	1.68	0.32	0.64	0.77	1.15	0.77	0	2.68	1.32	0.72	0.96	0.78	0.98	0.39	1.85	1.75	1.85	0.98	0	0.44	0.98	1.23	1.23	1.23	0.31	1.24	1.71	0.67	0.38	1.95	0.97	0.97	0.11	1.08	0.92	1.14	0.86	0.42	1.58	1.29	0.71	0.78	1.22	1.03	0.97	1.15	0.85	1.4	0.6
Rhinopithecus roxellana	1.68	0.32	0.64	0.77	1.15	0.77	0	2.68	1.32	0.72	0.96	0.78	0.98	0.39	1.85	1.75	1.85	0.98	0	0.44	0.98	1.23	1.23	1.23	0.31	1.24	1.71	0.67	0.38	1.95	0.97	0.97	0.11	1.08	0.92	1.14	0.86	0.42	1.58	1.29	0.71	0.78	1.22	1.03	0.97	1.15	0.85	1.4	0.6
Rousettus aegyptiacus	1.44	0.56	0.51	0.89	1.15	0.89	0.38	2.17	1.38	1.13	0.5	1.2	0.7	0.3	1.8	1.78	1.78	0.89	0.11	0.56	0.89	1.44	1.33	1.03	0.21	1.21	1.77	0.84	0.19	1.7	1.4	0.9	0	1	1	0.86	1.14	0.43	1.57	1.06	0.94	0.87	1.13	1.06	0.94	0.91	1.09	1.78	0.22
Saimiri boliviensis	1.52	0.48	0.64	0.89	0.89	0.89	0.13	2.55	1.38	0.75	0.88	0.88	0.98	0.49	1.66	1.75	1.75	0.87	0.11	0.44	1.09	1.4	1.2	1.2	0.2	1.27	1.55	0.82	0.36	2.05	1.08	0.65	0.22	1.08	0.92	1.14	0.86	0.61	1.39	1.33	0.67	0.78	1.22	1	1	1.09	0.91	1.4	0.6
Salmo salar	0.96	1.04	0.65	0.91	0.91	1.43	0.13	1.96	1.29	1.14	0.57	0.95	0.67	0.86	1.52	1.41	1.88	0.94	0.35	0.94	0.47	1.17	1.46	0.98	0.39	0.63	1.58	1.37	0.42	0.97	1.19	1.62	0.22	0.71	1.29	1.09	0.91	0.36	1.64	0.62	1.38	0.93	1.07	0.82	1.18	0.75	1.25	1.23	0.77
Salmo trutta	0.96	1.04	0.64	0.89	0.89	1.4	0.26	1.91	1.43	0.86	0.71	0.95	0.67	0.86	1.52	1.53	1.76	0.94	0.35	0.94	0.47	1.2	1.5	0.9	0.4	0.63	1.58	1.37	0.42	0.97	1.3	1.62	0.11	0.8	1.2	1.09	0.91	0.43	1.57	0.62	1.38	0.89	1.11	0.82	1.18	0.75	1.25	1.17	0.83
Salvelinus alpinus	0.88	1.12	0.55	1.09	0.82	1.36	0.14	2.05	1.5	0.75	0.75	0.95	0.76	0.86	1.43	1.56	1.68	1.08	0.24	0.96	0.48	1.21	1.49	0.93	0.37	0.76	1.51	1.3	0.43	1.08	1.19	1.41	0.32	0.8	1.2	1	1	0.44	1.56	0.4	1.6	0.92	1.08	0.82	1.18	0.75	1.25	1.23	0.77
Sarcophilus harrisii	1.25	0.75	0.4	0.8	0.4	1.33	0.13	2.93	1	1.57	0.43	0.28	1.77	0.19	1.77	1.03	2.07	0.62	0.62	0.21	1.45	0.98	1.76	0.78	0.49	1.08	1.84	0.43	0.65	0.92	2.56	0.41	0.1	0.46	1.54	0.88	1.13	0.27	1.73	0.53	1.47	0.58	1.42	0.67	1.33	0.94	1.06	1.33	0.67
Serinus canaria	1.68	0.32	0.53	1.47	0.8	0.8	0.4	2	1.27	1.15	0.58	1	1	0.9	1.1	1.39	1.5	1.18	0.32	0.54	1.07	1.52	1.05	1.43	0	1.08	1.62	1.08	0.22	1.82	0.85	1.33	0	0.77	1.23	1.47	0.53	0.73	1.27	0.94	1.06	1.08	0.92	0.63	1.38	1.14	0.86	1.45	0.55
Seriola dumerili	1.18	0.82	0.44	0.89	1	0.78	0.44	2.44	0.35	1.94	0.71	0.92	1.44	0.21	1.44	1.44	1.22	1.44	0.33	0.89	0.67	1.95	0.65	1.12	0.28	1	1	1.71	0.29	1.27	1.76	0.88	0.1	0.33	1.67	1.29	0.71	0.16	1.84	0.88	1.13	0.92	1.08	0.73	1.27	0.54	1.46	1.09	0.91
Sorex araneus	1.17	0.83	0.5	1.13	1	0.88	0.25	2.25	1.2	1.32	0.48	0.8	1.2	0.3	1.7	1.68	1.58	0.74	0.32	0.32	1.37	1.6	1.5	0.5	0.4	1.13	1.44	1.03	0.41	1.46	1.76	0.68	0.1	0.71	1.29	0.93	1.07	0.52	1.48	0.88	1.13	0.86	1.14	0.65	1.35	0.85	1.15	1.5	0.5
Sparus aurata	1.2	0.8	0.34	0.45	0.79	0.57	0.34	3.51	1	1.86	0.14	0.62	1.54	0.51	1.33	1.29	0.86	0.96	1.29	0.86	0.75	1.6	1.36	0.72	0.32	1.26	1.03	1.26	0.46	1.7	1.5	0.6	0.2	0.62	1.38	0.93	1.07	0.23	1.77	0.88	1.13	1.08	0.92	0.68	1.32	0.64	1.36	1.09	0.91
Strigops habroptila	1.6	0.4	0.53	1.33	0.93	0.8	0.27	2.13	1.22	1.33	0.44	0.95	0.84	0.84	1.37	1.29	1.39	1.29	0.43	0.54	1.07	1.52	1.05	1.43	0	0.89	1.78	0.89	0.44	1.53	1.06	1.29	0.12	0.71	1.29	1.23	0.77	0.75	1.25	0.94	1.06	1	1	0.61	1.39	0.82	1.18	1.6	0.4
Struthio camelus australis	1.57	0.43	0.46	1.62	1.04	0.69	0.69	1.5	1.38	1.04	0.58	1.2	0.6	0.7	1.5	1.4	1.2	1.4	0.2	0.5	1.3	1.51	0.98	1.42	0.09	1.05	1.79	0.95	0.21	1.33	1.03	1.33	0.31	0.8	1.2	1	1	0.72	1.28	1.06	0.94	1.1	0.9	0.59	1.41	0.88	1.12	1.67	0.33
Sturnus vulgaris	1.76	0.24	0.53	1.47	0.93	0.8	0.4	1.87	1.32	1.08	0.6	0.98	1.07	0.78	1.17	1.39	1.5	1.39	0.11	0.54	1.07	1.52	1.05	1.43	0	0.89	1.78	1.11	0.22	1.65	0.94	1.41	0	0.71	1.29	1.43	0.57	0.7	1.3	0.94	1.06	1.08	0.92	0.61	1.39	1.18	0.82	1.4	0.6
Suricata suricatta	1.28	0.72	0.38	1.02	0.77	1.4	0.26	2.17	1.17	1.17	0.65	0.4	1.1	0.5	2	1.25	2.15	1.02	0.11	0.45	1.02	1.33	1.43	0.95	0.29	1.3	1.5	0.8	0.4	1.95	0.98	0.88	0.2	0.71	1.29	1.08	0.92	0.43	1.57	1	1	0.75	1.25	1.03	0.97	1	1	1.78	0.22
Sus scrofa	1.44	0.56	0.51	1.15	0.89	1.02	0.38	2.04	1	1.38	0.63	0.9	1	0.5	1.6	1.22	2.22	1	0.11	0.44	1	1.8	1.2	0.9	0.1	1.05	1.81	0.86	0.29	1.8	1.1	1.1	0	1.29	0.71	1	1	0.35	1.65	1.06	0.94	0.52	1.48	0.91	1.09	0.97	1.03	1.78	0.22
Terrapene carolina triunguis	1.36	0.64	0.13	1.7	0.65	0.91	0.39	2.22	1.15	1.38	0.46	0.98	0.88	0.68	1.46	0.84	2	1.26	0.21	0.42	1.26	1.62	0.86	1.43	0.1	1.44	1.78	0.56	0.22	1.37	1.26	1.37	0	0.29	1.71	1.43	0.57	0.18	1.82	1.06	0.94	0.92	1.08	0.59	1.41	0.79	1.21	1.33	0.67
Thamnophis elegans	1.62	0.38	0.41	2.18	0.55	0.68	0.95	1.23	0.92	1.27	0.81	1.14	0.57	1.14	1.14	1.84	1.06	1.16	0	0.68	1.26	1.49	0.93	1.4	0.19	1.67	1	1.11	0.22	1.33	1.07	1.6	0	0.86	1.14	1.69	0.31	0.87	1.13	1.14	0.86	1.31	0.69	1.19	0.81	1.41	0.59	1.11	0.89
Theropithecus gelada	1.68	0.32	0.64	0.77	1.15	0.77	0	2.68	1.32	0.72	0.96	0.78	1.07	0.39	1.76	1.53	1.85	1.2	0	0.44	0.98	1.33	1.23	1.23	0.21	1.24	1.71	0.67	0.38	1.95	0.97	0.97	0.11	1.08	0.92	1.14	0.86	0.42	1.58	1.06	0.94	0.78	1.22	1.03	0.97	1.03	0.97	1.4	0.6
Trachemys scripta elegans	1.36	0.64	0.13	1.7	0.65	0.91	0.39	2.22	1.22	1.33	0.44	0.9	0.9	0.7	1.5	0.84	2	1.26	0.21	0.42	1.26	1.52	0.86	1.43	0.19	1.67	1.78	0.22	0.33	1.26	1.37	1.37	0	0.43	1.57	1.43	0.57	0.18	1.82	1.18	0.82	1	1	0.59	1.41	0.73	1.27	1.33	0.67
Trichechus manatus latirostris	1.52	0.48	0.61	0.98	0.98	1.1	0.24	2.08	1.13	1.38	0.5	0.63	1.05	0.32	2	1.47	1.81	1.02	0.11	0.68	0.91	1.5	1.1	1.4	0	1.21	1.77	0.74	0.28	2.1	1.1	0.8	0	0.86	1.14	0.92	1.08	0.61	1.39	0.78	1.22	0.61	1.39	0.77	1.23	0.94	1.06	1.78	0.22
Tupaia chinensis	1.44	0.56	0.51	1.02	0.89	0.89	0.13	2.55	1.17	1.3	0.52	1.05	0.95	0.29	1.71	1.36	1.92	0.91	0.34	0.45	1.02	1.56	1.37	0.88	0.2	1.24	1.81	0.48	0.48	1.68	1.58	0.74	0	0.92	1.08	0.88	1.13	0.61	1.39	1.25	0.75	0.75	1.25	0.73	1.27	1.18	0.82	1.33	0.67
Tursiops truncatus	1.42	0.58	0.44	0.89	0.89	1.11	0.44	2.22	1.04	1.38	0.58	0.82	1.06	0.24	1.88	1.5	1.7	0.8	0.3	0.6	1.1	1.45	1.36	0.85	0.34	1.1	1.7	1	0.2	1.5	1.4	1	0.1	1.07	0.93	0.73	1.27	0.36	1.64	1.06	0.94	0.91	1.09	0.82	1.18	0.88	1.12	1.83	0.17
Tyto alba	1.68	0.32	0.53	1.33	0.93	0.8	0.67	1.73	1.44	1.11	0.44	0.92	0.92	1.13	1.03	1.39	1.39	1.5	0.11	0.54	1.07	1.52	1.14	1.33	0	1	1.78	0.89	0.33	1.29	1.29	1.18	0.24	0.71	1.29	1.14	0.86	0.78	1.22	1.06	0.94	1.15	0.85	0.67	1.33	0.94	1.06	1.4	0.6
Urocitellus parryii	1.36	0.64	0.5	0.75	1.13	0.88	0.25	2.5	1.08	1.32	0.6	0.84	0.93	0.19	2.05	1.44	2.11	0.78	0.22	0.33	1.11	1.5	1.3	1	0.2	1.3	1.41	1.08	0.22	1.9	1.1	0.8	0.2	0.92	1.08	0.88	1.13	0.7	1.3	1.18	0.82	0.83	1.17	1	1	0.94	1.06	1.56	0.44
Ursus arctos horribilis	1.6	0.4	0.51	0.89	0.77	1.28	0.13	2.43	1.25	1.13	0.63	0.7	1.1	0.6	1.6	1.33	1.89	1	0.33	0.44	1	1.5	1.4	0.8	0.3	1.27	1.66	0.88	0.2	1.8	1.2	1	0	0.86	1.14	0.57	1.43	0.35	1.65	1.18	0.82	0.87	1.13	0.85	1.15	1	1	1.78	0.22
Ursus maritimus	1.52	0.48	0.45	1.05	0.75	1.35	0.15	2.25	1.25	1.13	0.63	0.75	1.13	0.63	1.5	1.38	1.88	0.88	0.38	0.5	1	1.29	1.53	0.82	0.35	1.18	1.88	0.82	0.12	1.73	1.2	1.07	0	0.83	1.17	0.4	1.6	0.32	1.68	1.25	0.75	0.91	1.09	0.9	1.1	1	1	1.75	0.25
Vicugna pacos	1.52	0.48	0.39	0.78	0.65	1.04	0.39	2.74	1.13	1.13	0.75	0.76	0.95	0.48	1.81	1.31	1.96	0.98	0.22	0.55	0.98	1.71	0.95	1.05	0.29	1.07	1.85	0.88	0.2	1.74	1.23	0.82	0.21	1.23	0.77	1.08	0.92	0.52	1.48	1.06	0.94	0.78	1.22	0.85	1.15	0.97	1.03	1.6	0.4
Vombatus ursinus	1.25	0.75	0.26	0.65	0.65	1.17	0.65	2.61	1.23	1.23	0.55	0.64	1.36	0.36	1.64	0.95	2.21	0.84	0.42	0.42	1.16	1.23	1.44	1.13	0.21	1.03	1.95	0.62	0.41	1.08	2.16	0.65	0.11	0.57	1.43	1	1	0.27	1.73	0.88	1.13	0.42	1.58	0.74	1.26	1.03	0.97	1.11	0.89
Vulpes vulpes	1.56	0.44	0.22	0.89	0.56	1.44	0.44	2.44	1.08	1.2	0.72	0.68	1.07	0.59	1.66	1.61	1.71	0.96	0.21	0.54	0.96	1.58	1.3	1.02	0.09	1.24	1.6	0.89	0.27	1.81	0.95	1.14	0.1	0.86	1.14	0.93	1.07	0.4	1.6	1.18	0.82	0.83	1.17	0.88	1.12	0.94	1.06	1.17	0.83
Xenopus tropicalis	1.33	0.67	0.29	1.02	1.02	1.17	0.88	1.61	1.31	1.13	0.56	0.98	0.88	0.49	1.66	0.83	1.76	0.93	0.52	0.41	1.55	1.26	1.47	0.95	0.32	0.91	1.71	1.37	0	1.33	1.11	1.44	0.11	0.8	1.2	1	1	0.57	1.43	0.5	1.5	0.8	1.2	0.81	1.19	0.88	1.13	1.11	0.89
Xiphophorus hellerii	1	1	0.47	0.71	0.59	0.94	0.24	3.06	0.33	2.33	0.33	0.86	1.62	0.22	1.3	1.31	1.75	0.44	0.98	0.65	0.87	1.07	1.07	1.24	0.62	1.57	1.14	0.71	0.57	1.67	1.22	0.33	0.78	0.73	1.27	0.75	1.25	0.21	1.79	0.63	1.38	0.75	1.25	0.44	1.56	0.54	1.46	0.6	1.4
Xiphophorus maculatus	1.04	0.96	0.48	0.48	0.6	0.96	0.24	3.24	0.33	2.33	0.33	0.84	1.58	0.32	1.26	1.31	1.64	0.55	0.98	0.65	0.87	1.13	1.04	1.3	0.52	1.57	1.14	0.86	0.43	1.71	1.26	0.34	0.69	0.73	1.27	0.75	1.25	0.2	1.8	0.63	1.38	0.75	1.25	0.45	1.55	0.52	1.48	0.6	1.4
Zalophus californianus	1.76	0.24	0.26	0.89	0.77	1.28	0.38	2.43	1.2	1.2	0.6	0.72	1.03	0.62	1.64	1.33	1.89	1	0.33	0.44	1	1.56	1.17	0.98	0.29	1.02	1.67	0.84	0.47	1.84	1.3	0.86	0	1	1	0.71	1.29	0.33	1.67	1.22	0.78	0.78	1.22	0.94	1.06	0.91	1.09	1.78	0.22
Zootoca vivipara	1.68	0.32	0.53	1.87	0.53	1.07	0.53	1.47	1	1.3	0.7	1.1	0.9	0.6	1.4	2.03	1.12	0.92	0.1	0.71	1.12	1.56	0.78	1.66	0	1.56	1.44	0.89	0.11	1.53	1.29	1.18	0	0.29	1.71	1.47	0.53	0.55	1.45	1.13	0.88	1.23	0.77	1.12	0.88	1.38	0.63	1.33	0.67
[truncated: 10 more columns]
